# Supplementary material for: Genome-Wide Analysis of APETALA2/Ethylene-Responsive Factor (AP2/ERF) Gene Family in Barley (Hordeum vulgare L.)
Source: PLoS One. 2016 Sep 6;11(9):e0161322. doi: 10.1371/journal.pone.0161322 (PMC5012588; doi:10.1371/journal.pone.0161322)
Supplement: S1 Table — (XLS) [file pone.0161322.s005.xls]

## Sheet: Sheet1
S1 Table. Primers used in this study.
Gene name	Forword primer (5'-3')	Reverse primer (5'-3')	Fragement length (bp)
HvADP	TGAAGGGTTGTACGAGGGAC	AGTGAGTTGTCGAGACATCC	115
HvDREB1.1	TATGGACTTCGGGATGCAGG	CGCGTAATCAGTAGCTCCAC	140
HvDREB1.2	CGAGATCAGCCTGTGGAACT	CACACACCATCACACCACAA	131
HvDREB1.3	CTTCTTCTGGGAGGTCACGT	TGCAGTTTTAGCGCCACTTT	141
HvDREB1.4	TGGAGCTACTGATCGAGCTG	GCCAACTCTGCTTTGCTTCT	75
HvDREB1.5	GTGTTTCAGGTTCCGGCTTT	ATTCTCCGTTCTCCCAGTGC	154
HvDREB1.7	CCTACAGCGACCATCATCCA	TCAGCAGTCAGTACACAGTCA	133
HvDREB1.8	ACTACTACTACTCGCCCTCG	GTCTCCCTGAACTTGGTCCG	112
HvDREB1.9	CCATGATGCGTGCCTCAAC	CGAGCCTAAATGACCCAGTC	77
HvDREB1.10	GCCATGGAGCTACTTGTTCG	TTTCCCCTCTGTTTCCTCCC	93
HvDREB1.11	CGTCGAGACACCAATACCAC	AGCACAATTGAATCGGATGAGA	117
HvDREB1.12	TGGAGCTGCTTGTTCGACTA	GCAATCTAGCCCCTTTTCCC	123
HvDREB2.1	GGCGAGTACAATGGATGACG	ACGTTGCGATGCTGTTTCAT	145
HvDREB2.2	TCCACATCGTAGGTACCAGC	CTTCACACACACGCGTACAT	104
HvDREB2.4	CTGGCTTCTTCGCTCTTCAC	CTTTACACTGCACTGCCTGG	134
HvDREB2.5	GTACTAGACTACCGGCCGAC	ACATTTCCCTGCTTGCTTGG	135
HvDREB2.6	AAGAAGCAGAGGGTGGCG	CTGCCTGAACACTCCTCTTG	125
HvDREB2.7	CTTCGATGAGTATGTGGCGG	GTTGATCCCTCCTCTGCCTT	97
HvDREB2.8	TGCTCCTCCAACAACTCCAA	CCGTGCCGTAACAGTAAGAC	109
HvDREB2.9	TCTGCAACCTGAAGCTTTGT	TGAACTCGACACACAGGACA	108
HvDREB2.10	TCCTGATGCTGTCTCAAGCA	GTCCGAAACACCTGCTGATC	122
HvDREB2.11	GCGAGTTCTTTGAGGGGTTG	CAATCCGGTCCACCTCTTCT	133
Note: ADP, ADP-ribosylation factor 1-like protein (Ferdous et al., 2015)
