# Supplementary material for: Genome-Wide Analysis of APETALA2/Ethylene-Responsive Factor (AP2/ERF) Gene Family in Barley (Hordeum vulgare L.)
Source: PLoS One. 2016 Sep 6;11(9):e0161322. doi: 10.1371/journal.pone.0161322 (PMC5012588; doi:10.1371/journal.pone.0161322)
Supplement: S3 Table — (XLS) [file pone.0161322.s007.xls]

## Sheet: Sheet1
S3 Table. The information of HvAP2/ERF genes in barley.
Gene Name	Accession No.a	Alternate Transcript(s) b	Chr.	Physical Position on Barley Genome (start position (bp)-end position (bp))	Gene Orientation	Coding Sequence Length	Amino Acid Length	Mass (Da)	pI
HvAP2-1	MLOC_70754.1	MLOC_70754.2; MLOC_70754.3	2	546342496-546346797	+	1977	659	69725.2	6.52
HvAP2-2	MLOC_70927.2	MLOC_70927.3	6	249602943-249605866	-	909	303	32611.1	7.81
HvAP2-3	MLOC_76811.2	NA	2	597101306-597102603	-	1377	459	49452.3	6.31
HvAP2-4	MLOC_51604.1	NA	7	571551405-571553209	-	858	286	30844.3	6.81
HvAP2-5	MLOC_10221.2	MLOC_10221.1; MLOC_10221.4	4	441077259-441081485	+	1763	516	55883.8	6.78
HvAP2-6	MLOC_63425.1	MLOC_63425.2	5	506081276-506085691	-	1893	631	66057.9	7.48
HvAP2-7	MLOC_71599.2	MLOC_71599.1; MLOC_71599.3	7	389939540-389943145	-	891	297	32660.7	7.25
HvAP2-8	MLOC_76689.5	MLOC_76689.2; MLOC_76689.3; MLOC_76689.4; MLOC_76689.6; MLOC_76689.8	6	475840092-475845385	-	1122	374	41127.1	5.17
HvAP2-9	MLOC_57845	NA	5	83492730-83496062	-	1269	423	46260.8	5.72
HvAP2-10	MLOC_7325.1	NA	1	306454593-306461295	+	1260	420	45840.3	9.41
HvAP2-11	MLOC_43041.1	MLOC_43041.2; MLOC_43041.3; MLOC_43041.4; MLOC_43041.5; MLOC_43041.6; MLOC_43041.8	7	589694708-589696800	+	888	296	32459.53	8.4
HvAP2-12	MLOC_43830.1	MLOC_43830.2; MLOC_43830.4; MLOC_43830.5; MLOC_43830.6; MLOC_43830.7; MLOC_43830.8	2	602234651-602240519	+	1460	487	51766.4	7.18
HvAP2-13	MLOC_77763.7	MLOC_77763.4; MLOC_77763.1	1	36335425-36339156	+	795	265	29125.6	9.16
HvAP2-14	MLOC_43575.1	MLOC_43575.3; MLOC_43575.4; MLOC_43575.6; MLOC_43575.9	5	532156187-532159560	-	1320	440	48341.3	7.44
HvAP2-15	MLOC_64608	NA	6	261873959-261874998	+	654	218	24778.6	9.08
HvAP2-16	MLOC_8430.1	MLOC_8430.2; MLOC_8430.3	6	508961218-508964741	-	936	312	34750.5	4.64
HvAP2-17	MLOC_55677.1	NA	6	48071521-48072991	+	864	288	30615.2	7.1
HvAP2-18	MLOC_9768	NA	6	64858410-64859667	-	1098	366	38811.9	10.22
HvAP2-19	MLOC_55173.1	MLOC_55173.2	5	327623574-327626871	+	927	309	34353.7	4.61
HvRAV-1	MLOC_56567.1	NA	3	17162021-17163486	+	1044	348	38272.5	10.15
HvRAV-2	MLOC_75135.1	NA	3	20552958-20555030	-	1086	362	39217.2	9.79
HvRAV-3	MLOC_7940.1	NA	3	20055108-20057136	+	1071	357	38807.5	9.85
HvRAV-4	MLOC_5512.1	MLOC_5512.2	3	17204882-17207178	+	960	320	34826.1	5.48
HvRAV-5	MLOC_38822.1	NA	1	439904202-439905361	+	1242	414	44693.1	9.96
HvRAV-6	MLOC_44012.1	NA	3	374285645-374286733	+	1140	380	40090.5	9.28
HvDREB1.1	MLOC_75886.1	NA	6	403335412-403336639	+	651	217	25571.1	5.12
HvDREB1.2	MLOC_57088.1	NA	2	554550883-554552332	-	654	218	23718.4	5.7
HvDREB1.3	Morex_contig_61141	NA	7	13965922-13967184	+	642	214	22741.4	7.01
HvDREB1.4	Morex_contig_61141	NA	7	13971634-13972221	-	702	234	24448.3	5.26
HvDREB1.5	MLOC_74460.1	NA	5	464350149-464351145	-	699	233	24894.6	4.92
HvDREB1.6	AK375451	NA	5	464613893-464614732	+	717	239	25334.8	5.34
HvDREB1.7	MLOC_4956.1	NA	5	464543142-464544367	-	879	293	31000.2	7.51
HvDREB1.8	MLOC_63682.1	NA	5	464483626-464485184	-	732	244	26031.1	4.97
HvDREB1.9	MLOC_44963.1	NA	5	464735020-464735628	-	663	221	24603	4.74
HvDREB1.10	MLOC_59224.1	NA	5	464354309-464355466	-	642	214	23385.4	7.51
HvDREB1.11	MLOC_54227.2	MLOC_54227.1	5	464284243-464285325	-	675	225	24545.5	8.33
HvDREB1.12	MLOC_41994	NA	5	464369128-464369807	+	873	291	31262.2	8.33
HvDREB2.1	MLOC_12747.2	NA	6	167500336-167507133	+	618	206	22207.9	10.25
HvDREB2.2	MLOC_59305.1	MLOC_59305.2; MLOC_59305.3	7	510502609-510512824	+	681	227	24155.8	9.74
HvDREB2.3	MLOC_55323.1	MLOC_55323.2	7	62171774-62172793	+	489	163	17778.6	6.78
HvDREB2.4	MLOC_69002.1	NA	2	437168098-437169659	-	903	301	32378.3	7.81
HvDREB2.5	MLOC_18783.1	NA	6	529950747-529952209	-	846	282	30035	8.7
HvDREB2.6	MLOC_7255.1	NA	5	107510091-107511521	-	1224	408	43801.4	4.21
HvDREB2.7	MLOC_12223.1	NA	2	592351206-592352175	+	579	193	21299.8	5.11
HvDREB2.8	MLOC_66580.1	NA	1	350994758-350996313	+	720	240	25492.8	5.07
HvDREB2.9	MLOC_66686.13	MLOC_66686.14	3	39858123-39870002	-	834	278	30329	6.52
HvDREB2.10	MLOC_45501.1	MLOC_45501.2	6	229694682-229695253	-	711	237	25381.4	6.76
HvDREB2.11	MLOC_77405.2	MLOC_77405.1; MLOC_77405.3; MLOC_77405.4	1	334679653-334682110	+	861	287	31346.8	3.98
HvDREB4.1	MLOC_75601.1	NA	6	375685036-375686500	+	762	254	26680.2	6.03
HvDREB4.2	MLOC_64559.1	NA	2	558742498-558743367	-	825	275	28885.6	5.07
HvDREB4.3	MLOC_3095.1	NA	6	375464871-375466310	+	657	219	22990.2	6.02
HvDREB4.4	MLOC_17203.1	NA	7	503375784-503376880	+	747	249	26168.6	4.74
HvDREB4.5	MLOC_62554.1	MLOC_62554.2	6	404107084-404108969	-	786	262	27560.5	5.6
HvDREB4.6	MLOC_80064.1	NA	1	162131031-162132365	-	597	199	21384	5.09
HvDREB5.1	MLOC_81350.1	NA	2	601759861-601761823	+	735	245	26093.5	10.1
HvDREB5.2	MLOC_76250	NA	7	50627061-50627992	+	546	182	19296.8	10.5
HvDREB5.3	MLOC_4713	NA	4	244172472-244173206	+	687	229	24130.4	5.94
HvDREB5.4	MLOC_70931.1	NA	7	91928060-91929315	-	729	243	25129.3	4.14
HvDREB5.5	MLOC_20119.1	NA	6	500205132-500205993	+	603	201	20938.33	11.78
HvDREB6.1	MLOC_53577.1	NA	1	455802578-455804048	+	888	296	32010.1	9.73
HvDREB6.2	MLOC_43760.1	NA	5	3358698-3359760	-	1377	459	49404.5	8.45
HvDREB6.3	MLOC_63834.2	MLOC_63834.1	2	551553158-551555148	+	1185	395	42487.9	7.38
HvDREB6.4	MLOC_18164.1	NA	7	88741667-88742300	+	1110	370	39581.4	6.91
HvDREB6.5	MLOC_8220.1	NA	6	473277698-473279140	+	990	330	35651.5	7.06
HvDREB6.6	MLOC_23044.1	NA	4	484404770-484405498	+	789	263	28382.9	6.73
HvDREB6.7	Morex_contig_39989	NA	5	367390277-367391308	+	849	283	30119.1	7.28
HvERF1.1	MLOC_24530.1	MLOC_24530.2	3	457131639-457133379	-	723	241	24656.9	9.6
HvERF1.2	MLOC_73358.1	NA	1	372629029-372630600	-	696	232	23855.1	8.99
HvERF1.3	MLOC_66843.1	NA	3	464931005-464932315	-	525	175	18684.7	10.57
HvERF1.4	MLOC_73522.1	NA	2	435317205-435318543	+	789	263	27928.2	4.41
HvERF1.5	MLOC_75182.1	NA	6	262570477-262571071	+	900	300	32505.2	6.66
HvERF1.6	morex_contig_39720	NA	7	571455448-571456023	+	516	172	18363	10.26
HvERF2.1	MLOC_3298.1	NA	6	397917253-397918364	+	594	198	22046.9	6.35
HvERF2.2	MLOC_80875.1	NA	6	511765514-511768039	-	969	323	35823.7	4.83
HvERF2.3	MLOC_69925.2	NA	6	508945685-508947530	-	1107	369	40606.4	4.55
HvERF2.4	MLOC_18529.1	MLOC_18529.2	7	88623890-88625770	+	1053	351	38869.2	4.4
HvERF2.5	MLOC_10017.1	MLOC_10017.2; MLOC_10017.3	6	482305226-482310394	-	795	265	29438.2	10.05
HvERF2.6	MLOC_58276.1	NA	7	423812401-423815124	+	1122	374	41339.1	4.6
HvERF2.7	MLOC_59004.1	MLOC_59004.2; MLOC_59004.3	7	469134422-469140254	+	1107	369	41319.7	4.32
HvERF2.8	MLOC_78827.1	NA	6	508877673-508883120	-	957	319	35508.2	6.74
HvERF2.9	MLOC_1697.2	NA	6	508872376-508877391	+	888	296	33342.38	6.52
HvERF2.10	MLOC_77669.3	MLOC_77669.1; MLOC_77669.2	6	509763408-509768703	-	945	315	35361.1	6.99
HvERF2.11	MLOC_38561.1	MLOC_38561.3	5	391811006-391813941	+	1155	385	41367.6	4.9
HvERF2.12	MLOC_51143.1	NA	2	41782502-41783840	+	810	270	30022.04	9.8
HvERF2.13	MLOC_39993.1	NA	5	466018965-466019535	-	633	211	22754.6	7.94
HvERF2.14	MLOC_64636.1	NA	1	309089351-309091458	+	543	181	18969.8	9.11
HvERF2.15c	AK356313	NA		Unknown		693	231	25007.88	6.92
HvERF2.16	MLOC_13305.1	MLOC_13305.2; MLOC_13305.3; MLOC_13305.4; MLOC_13305.5	4	504183783-504189869	+	732	244	26662.3	6.36
HvERF2.17c	AK248243.1	NA		Unknown		939	313	33384.9	5.65
HvERF2.18	MLOC_8100.1	NA	4	503987708-503988344	+	1005	335	35454.7	4.38
HvERF3.1	MLOC_19269	NA	6	376287125-376288154	+	837	279	29255.5	5.42
HvERF3.2	AK374570	NA	2	560747225-560748783	-	879	293	30841.9	5.21
HvERF3.3	MLOC_69987.1	NA	2	560757188-560758828	-	990	330	35241	5.2
HvERF3.4	MLOC_70692.1	NA	1	296884327-296885512	-	723	241	26831.7	7.2
HvERF3.5	MLOC_238.1	NA	4	513338219-513339040	+	369	123	13382.4	5.36
HvERF3.6	MLOC_43207.1	NA	4	151826-153475	+	978	326	35290.7	6.39
HvERF3.7	MLOC_77420.1	NA	5	463728696-463729793	+	750	250	26574.9	8.33
HvERF3.8	MLOC_26140.1	MLOC_26140.2	2	2304052-2305348	-	552	184	19895.1	10.95
HvERF3.9	MLOC_80197.1	NA	2	555253756-555254896	+	837	279	29860.9	7.02
HvERF4.1	MLOC_67996.1	NA	5	422463042-422464039	+	729	243	25924	4.89
HvERF4.2	MLOC_34798.1	NA	6	491868484-491868960	-	753	251	25919.8	8.4
HvERF4.3	MLOC_79001.1	NA	1	435564593-435565148	+	753	251	27600.8	5.2
HvERF4.4c	Morex_contig_1591161	NA		Unknown		792	264	28750.9	5.03
HvERF4.5	MLOC_10878.1	MLOC_10878.2	7	315210519-315212550	+	654	218	22781	10.93
HvERF4.6	MLOC_67883.1	NA	2	526810231-526812237	+	762	254	27086.3	10.03
HvERF4.7	MLOC_68290.2	NA	5	84234821-84236987	-	942	314	32519.5	5.07
HvERF4.8	MLOC_77686.1	NA	3	480154982-480155606	+	1113	371	38397.3	5.16
HvERF4.9	MLOC_7891.1	MLOC_7891.2; MLOC_7891.3	1	413064315-413065832	-	780	260	27316	8.05
HvERF4.10	AK372150	NA	1	414715472-414717215	+	792	264	27745.4	8.38
HvERF5.1	MLOC_69438.1	MLOC_69438.2	3	7606855-7609051	+	1035	345	36726.5	4.54
HvERF5.2	MLOC_43145.1	NA	5	528501597-528502858	+	1008	336	36073.8	10.15
HvERF5.3	MLOC_40486.1	NA	5	512266559-512267843	-	882	294	32193.2	6.14
HvERF5.4	Morex_contig_2666989	NA	4	153130018-153135012	+	936	312	32582	6.92
HvERF5.5	MLOC_10225.1	NA	3	419706670-419708225	-	885	295	31625.8	4.21
HvERF5.6	MLOC_58641.1	MLOC_58641.2	3	88516749-88518542	-	1059	353	38446.8	4.36
HvERF6.1	MLOC_73208.9	NA	6	120713232-120718578	+	597	199	20259.8	7.14
HvERF6.2	Morex_contig_272657	NA	7	559107662-559108378	+	597	199	21050.3	5.36
HvERF6.3	MLOC_75047.1	NA	6	70190614-70191636	+	648	216	24146.5	4.64
HvERF6.4	MLOC_81382	NA	6	331610078-331617919	-	630	210	21720.4	6.88
HvERF6.5	MLOC_44411.1	NA	2	571784707-571785856	+	393	131	14023.19	11.87
Soloist	MLOC_6403.2	NA	6	517924033-517925133	-	492	164	17548.88	8.8
aBarley gene model primary accession number and barley Morex Contig(International Barley Genome Sequencing Consortium, 2012)
b"NA": Not present
cThese genes were not found the precise chromosome and physical locations on barley genome.
