# Supplementary material for: Genome-Wide Analysis of APETALA2/Ethylene-Responsive Factor (AP2/ERF) Gene Family in Barley (Hordeum vulgare L.)
Source: PLoS One. 2016 Sep 6;11(9):e0161322. doi: 10.1371/journal.pone.0161322 (PMC5012588; doi:10.1371/journal.pone.0161322)
Supplement: S4 Table — (XLS) [file pone.0161322.s008.XLS]

## Sheet: Table S4
S4 Table. Summary of functional domains present in the HvAP2/ERF proteins.
Gene Name	Subfamily	AP2 (PF00847.15)			B3 (PF02362.16)
		Start	End	E-value	Start	End	E-value
HvAP2-1	AP2	272	332	2.6e-11
		374	426	4.7e-10
HvAP2-2	AP2	25	77	9.8e-11
HvAP2-3	AP2	110	170	4.6e-12
		212	264	5.6e-10
HvAP2-4	AP2	51	103	2.8e-10
HvAP2-5	AP2	287	348	3.9e-10
		390	442	8.4e-10
HvAP2-6	AP2	294	354	1.5e-11
		396	447	2.2e-07
HvAP2-7	AP2	80	140	7.6e-12
		184	237	1.3e-09
HvAP2-8	AP2	188	248	7.3e-13
		290	342	1.5e-09
HvAP2-9	AP2	82	143	2.7e-14
		185	237	3.3e-13
HvAP2-10	AP2	76	136	1.4e-12
HvAP2-11	AP2	27	76	4.7e-10
		119	170	2.2e-06
HvAP2-12	AP2	113	163	2.3e-09
		204	255	8.5e-10
HvAP2-13	AP2	28	79	2.3e-08
HvAP2-14	AP2	114	164	2e-09
		206	256	9.5e-09
HvAP2-15	AP2	97	145	6.8e-06
HvAP2-16	AP2	113	176	1.86969e-19
HvAP2-17	AP2	75	125	0.00017
		158	209	3e-06
HvAP2-18	AP2	52	112	1.18e-07
		139	192	0.00012
		204	266	4.17e-17
HvAP2-19	AP2	73	124	1.7e-08
HvDREB1.1	DREB	54	105	2.8e-13
HvDREB1.2	DREB	51	102	3.6e-13
HvDREB1.3	DREB	35	87	3.1e-14
HvDREB1.4	DREB	49	101	4.5e-13
HvDREB1.5	DREB	47	100	1.9e-12
HvDREB1.6	DREB	37	89	2.9e-12
HvDREB1.7	DREB	90	143	1.7e-12
HvDREB1.8	DREB	60	113	3.6e-13
HvDREB1.9	DREB	48	102	5.9e-12
HvDREB1.10	DREB	36	89	1.3e-10
HvDREB1.11	DREB	41	94	1.2e-09
HvDREB1.12	DREB	47	100	3.1e-12
HvDREB2.1	DREB	6	57	7.1e-12
HvDREB2.2	DREB	6	57	3.1e-12
HvDREB2.3	DREB	6	57	2.3e-11
HvDREB2.4	DREB	49	100	1.1e-11
HvDREB2.5	DREB	31	82	4e-13
HvDREB2.6	DREB	53	104	1e-13
HvDREB2.7	DREB	39	90	7.2e-12
HvDREB2.8	DREB	39	90	4e-12
HvDREB2.9	DREB	75	126	1.1e-11
HvDREB2.10	DREB	12	63	8.7e-14
HvDREB2.11	DREB	12	63	1.3e-12
HvDREB4.1	DREB	83	134	1.1e-12
HvDREB4.2	DREB	96	147	1.5e-13
HvDREB4.3	DREB	47	98	1.8e-12
HvDREB4.4	DREB	45	96	3.3e-12
HvDREB4.5	DREB	75	125	2.3e-09
HvDREB4.6	DREB	24	74	3.5e-13
HvDREB5.1	DREB	72	123	2.6e-10
HvDREB5.2	DREB	49	100	1.2e-10
HvDREB5.3	DREB	34	85	3.9e-11
HvDREB5.4	DREB	29	80	1.1e-09
HvDREB5.5	DREB	35	86	2.7e-11
HvDREB6.1	DREB	115	166	7e-13
HvDREB6.2	DREB	211	262	2.7e-12
HvDREB6.3	DREB	141	192	2.2e-12
HvDREB6.4	DREB	188	239	2.1e-13
HvDREB6.5	DREB	170	221	5.8e-12
HvDREB6.6	DREB	99	150	5.2e-14
HvDREB6.7	DREB	107	158	6.8e-15
HvERF1.1	ERF	32	83	3.6e-13
HvERF1.2	ERF	37	88	7.1e-15
HvERF1.3	ERF	27	78	2.4e-11
HvERF1.4	ERF	42	93	9.2e-11
HvERF1.5	ERF	36	86	4.6e-11
HvERF1.6	ERF	6	69	1.94e-17
HvERF2.1	ERF	21	84	5.5e-17
HvERF2.2	ERF	123	174	1.1e-06
HvERF2.3	ERF	121	172	1.2e-10
HvERF2.4	ERF	105	156	7.8e-11
HvERF2.5	ERF	21	72	7.7e-10
HvERF2.6	ERF	128	179	3.2e-09
HvERF2.7	ERF	131	182	3.1e-09
HvERF2.8	ERF	73	124	2.8e-13
HvERF2.9	ERF	73	124	1.9e-13
HvERF2.10	ERF	73	124	1.7e-12
HvERF2.11	ERF	122	173	2.3e-12
HvERF2.12	ERF	189	240	4.2e-12
HvERF2.13	ERF	52	103	1.1e-12
HvERF2.14	ERF	46	96	1.2e-13
HvERF2.15	ERF	23	74	3.5e-12
HvERF2.16	ERF	25	75	5.3e-11
HvERF2.17	ERF	105	156	5.9e-12
HvERF2.18	ERF	97	148	2.5e-12
HvERF3.1	ERF	134	186	2.9e-12
HvERF3.2	ERF	145	197	3.2e-13
HvERF3.3	ERF	140	192	4.3e-14
HvERF3.4	ERF	83	135	1.4e-11
HvERF3.5	ERF	8	60	1e-13
HvERF3.6	ERF	132	184	7.8e-12
HvERF3.7	ERF	107	159	3e-11
HvERF3.8	ERF	48	100	1.3e-09
HvERF3.9	ERF	129	181	1.8e-12
HvERF4.1	ERF	104	155	5.4e-15
HvERF4.2	ERF	116	167	1.3e-13
HvERF4.3	ERF	118	169	7.8e-14
HvERF4.4	ERF	126	177	8.4e-14
HvERF4.5	ERF	56	107	1.2e-14
HvERF4.6	ERF	51	102	9.9e-14
HvERF4.7	ERF	153	204	8.2e-12
HvERF4.8	ERF	146	197	4.5e-13
HvERF4.9	ERF	76	127	7e-14
HvERF4.10	ERF	22	73	1.8e-13
HvERF5.1	ERF	123	174	5.3e-07
HvERF5.2	ERF	92	143	1.4e-11
HvERF5.3	ERF	93	143	9.6e-11
HvERF5.4	ERF	109	160	4.1e-11
HvERF5.5	ERF	93	144	1.6e-12
HvERF5.6	ERF	122	173	9.8e-12
HvERF6.1	ERF	17	68	3.6e-12
HvERF6.2	ERF	20	71	6.8e-11
HvERF6.3	ERF	43	104	6.42e-09
HvERF6.4	ERF	23	74	7.5e-13
HvERF6.5	ERF	23	74	4e-14
HvRAV-1	RAV	55	104	8.5e-07	169	277	5.1e-27
HvRAV-2	RAV	60	109	6.6e-06	174	283	2.8e-27
HvRAV-3	RAV	61	110	1.4e-07	175	283	9.9e-28
HvRAV-4	RAV	47	96	5.7e-07	171	280	2.4e-27
HvRAV-5	RAV	65	114	1.5e-07	196	306	2.8e-26
HvRAV-6	RAV	71	120	5.2e-08	203	310	1.1e-26
Soloist	Soloist	6	57	3e-11
