# Supplementary material for: Genome-Wide Analysis of APETALA2/Ethylene-Responsive Factor (AP2/ERF) Gene Family in Barley (Hordeum vulgare L.)
Source: PLoS One. 2016 Sep 6;11(9):e0161322. doi: 10.1371/journal.pone.0161322 (PMC5012588; doi:10.1371/journal.pone.0161322)
Supplement: S5 Table — (XLS) [file pone.0161322.s009.xls]

## Sheet: Sheet1
S5 Table. The Ka/Ks ratios for tandemly duplicated HvAP2/ERF genes.
Gene 1	Chr.	Locus (start position (bp)-end position (bp))	Gene 2	Chr.	Locus(start position (bp)-end position (bp))	Ks	Ka	Ka/Ks
HvDREB1.3	7	13965922-13967184	HvDREB1.4	7	13971634-13972221	0.8788	0.1609	0.1831
HvDREB1.1	6	403335412-403336639	HvDREB4.5	6	404107084-404108969	7.0046	0.6195	0.0884
HvDREB1.11	5	464284243-464285325	HvDREB1.5	5	464350149-464351145	75.9839	0.4011	0.0053
HvDREB1.11	5	464284243-464285325	HvDREB1.7	5	464543142-464544367	67.9679	0.4878	0.0072
HvDREB1.11	5	464284243-464285325	HvDREB1.8	5	464483626-464485184	76.8257	0.4381	0.0057
HvDREB1.11	5	464284243-464285325	HvDREB1.10	5	464354309-464355466	1.4704	0.2122	0.1443
HvDREB1.11	5	464284243-464285325	HvDREB1.12	5	464369128-464369807	0.6099	0.0541	0.0887
HvDREB4.1	6	375685036-375686500	HvDREB4.3	6	375464871-375466310	69.6442	0.4135	0.0059
HvERF2.3	6	508945685-508947530	HvAP2-16	6	508961218-508964741	0.2562	0.2534	0.9889
HvERF2.8	6	508877673-508883120	HvERF2.9	6	508872376-508877391	0.043	0.0513	1.1935
HvERF3.2	2	560747225-560748783	HvERF3.3	2	560757188-560758828	67.3883	0.6519	0.0097
