# Supplementary material for: Genome-Wide Analysis of APETALA2/Ethylene-Responsive Factor (AP2/ERF) Gene Family in Barley (Hordeum vulgare L.)
Source: PLoS One. 2016 Sep 6;11(9):e0161322. doi: 10.1371/journal.pone.0161322 (PMC5012588; doi:10.1371/journal.pone.0161322)
Supplement: S6 Table — (XLS) [file pone.0161322.s010.xls]

## Sheet: Sheet1
S6 Table. The Ka/Ks ratios for segmentally duplicated HvAP2/ERF genes.
Gene 1	Chr.	Locus (start position (bp)-end position (bp))	Gene 2	Chr.	Locus(start position (bp)-end position (bp))	Ks	Ka	Ka/Ks
HvAP2-5	4	441077259-441081485	HvAP2-8	6	475840092-475845385	51.8983	0.893033	0.0176
HvRAV-1	3	17162021-17163486	HvRAV-2	3	20552958-20555030	18.4777	0.128067	0.117133
HvERF3.6	4	151826-153475	HvERF3.9	2	555253756-555254896	39.3181	0.68255	0.0276
aBarley gene model primary accession number and barley Morex Contig(International Barley Genome Sequencing Consortium, 2012)
b"NA": Not present
