# Supplementary material for: Genome-Wide Analysis of APETALA2/Ethylene-Responsive Factor (AP2/ERF) Gene Family in Barley (Hordeum vulgare L.)
Source: PLoS One. 2016 Sep 6;11(9):e0161322. doi: 10.1371/journal.pone.0161322 (PMC5012588; doi:10.1371/journal.pone.0161322)
Supplement: S7 Table — (XLSX) [file pone.0161322.s011.xlsx]

## Sheet: Sheet1
S7 Table. The Ka/Ks ratios for orthologous HvAP2/ERF proteins between barley and maize.
Gene name	Location on barley genome				Location on maize genome				% Similarity	Ks	Ka	Ka/Ks
	Gene ID	Chr.	Start (bp)	End (bp)	Gene ID	Chr.	Start (bp)	End (bp)
HvAP2-7	MLOC_71599.2	7	389939540	389943145	GRMZM2G022359_T01	10	73140439	73143884	86	0.8287	0.1691	0.204
HvAP2-10	MLOC_7325.1	1	306454593	306461295	GRMZM2G013657_T04	6	143487859	143494103	81	0.5279	0.1191	0.2255
HvDREB6.6	MLOC_23044.1	4	484404770	484405498	GRMZM2G113060	9	149648095	149649451	82	1.6709	0.0909	0.0544
HvERF6.1	MLOC_73208.9	6	120713232	120718578	GRMZM2G052740	4	237679545	237684012	88	0.5502	0.0628	0.1142
HvERF6.5	MLOC_8220.1	6	473277698	473279140	GRMZM2G068967_T01	2	10793567	10794323	92	2.9199	0.1817	0.0622
Soloist	MLOC_6403.2	6	517924033	517925133	GRMZM2G111415	4	173829508	173830759	82	1.4018	0.0857	0.0611
