# Supplementary material for: Genome-Wide Analysis of APETALA2/Ethylene-Responsive Factor (AP2/ERF) Gene Family in Barley (Hordeum vulgare L.)
Source: PLoS One. 2016 Sep 6;11(9):e0161322. doi: 10.1371/journal.pone.0161322 (PMC5012588; doi:10.1371/journal.pone.0161322)
Supplement: S8 Table — (XLSX) [file pone.0161322.s012.xlsx]

## Sheet: Sheet1
S8 Table. The Ka/Ks ratios for orthologous HvAP2/ERF proteins between barley and rice.
Gene name	Location on barley genome				Location on rice genome				% Similarity	Ks	Ka	Ka/Ks
	Gene ID	Chr.	Start (bp)	End (bp)	Gene ID	Chr.	Start (bp)	End (bp)
HvAP2-2	MLOC_70927.2	6	249602943	249605866	Os02g0614300	2	24264204	24266297	81	0.7541	0.1027	0.1362
HvAP2-10	MLOC_7325.1	1	306454593	306461295	Os05g32270.1	5	18812390	18817699	83	0.4134	0.1204	0.2913
HvAP2-15	MLOC_64608	6	261873959	261874998	Os02g29550.2	2	17575090	17582228	84	0.6907	0.0856	0.1239
HvDREB2.1	MLOC_12747.2	6	167500336	167507133	Os02g10760.1	2	5688698	5689806	80	0.7558	0.1114	0.1474
HvDREB2.4	MLOC_69002.1	2	437168098	437169659	Os07g38750.1	7	23251337	23252284	90	1.028	0.1334	0.1298
HvDREB4.2	MLOC_64559.1	2	558742498	558743367	Os04g46400.1	4	27517205	27518340	81	1.3795	0.1695	0.1228
HvDREB5.4	MLOC_70931.1	7	91928060	91929315	Os06g10780.1	6	5629416	5631997	83	1.2653	0.1786	0.1412
HvDREB6.5	MLOC_8220.1	6	473277698	473279140	Os02g51670.1	2	31648468	31650538	88	0.7504	0.1065	0.1419
HvERF1.1	MLOC_24530.1	3	457131639	457133379	Os01g0797600	1	33766984	33768044	83	1.6554	0.0992	0.0599
HvERF1.2	MLOC_73358.1	1	372629029	372630600	Os01g0797600	1	33766984	33768044	82	1.6555	0.0992	0.0599
HvERF1.5	MLOC_75182.1	6	262570477	262571071	Os02g38090.1	2	23024797	23025834	88	1.8825	0.2685	0.1426
HvERF6.1	MLOC_73208.9	6	120713232	120718578	Os02g0158100	2	3166617	3170816	90	0.473	0.0538	0.1138
