# Supplementary material for: Genome-Wide Analysis of APETALA2/Ethylene-Responsive Factor (AP2/ERF) Gene Family in Barley (Hordeum vulgare L.)
Source: PLoS One. 2016 Sep 6;11(9):e0161322. doi: 10.1371/journal.pone.0161322 (PMC5012588; doi:10.1371/journal.pone.0161322)
Supplement: S9 Table — (XLSX) [file pone.0161322.s013.xlsx]

## Sheet: 原始
# BLASTP 2.2.26+
# Query: HvAP2-1
# Database: /webfs/projectdirs/zome/blast/phytozome/11.0.2/Proteomes/314.fullHeader
# Fields: query id	subject id	% identity	alignment length	mismatches	gap opens	q. start	q. end	s. start	s. end	evalue	bit score
# 1 hits found
HvAP2-1	Bradi5g14960.1 (M=3) PTHR32467:SF8 - AP2-LIKE ETHYLENE-RESPONSIVE TRANSCRIPTION FACTOR BBM	77.41	704	99	22	1	659	1	689	0	857
# BLASTP 2.2.26+
# Query: HvAP2-2
# Database: /webfs/projectdirs/zome/blast/phytozome/11.0.2/Proteomes/314.fullHeader
# Fields: query id, subject id, % identity, alignment length, mismatches, gap opens, q. start, q. end, s. start, s. end, evalue, bit score
# 1 hits found
HvAP2-2	Bradi5g14960.1 (M=3) PTHR32467:SF8 - AP2-LIKE ETHYLENE-RESPONSIVE TRANSCRIPTION FACTOR BBM	72.24	335	64	10	1	317	1	324	5e-140	417
# BLASTP 2.2.26+
# Query: HvAP2-3
# Database: /webfs/projectdirs/zome/blast/phytozome/11.0.2/Proteomes/314.fullHeader
# Fields: query id, subject id, % identity, alignment length, mismatches, gap opens, q. start, q. end, s. start, s. end, evalue, bit score
# 1 hits found
HvAP2-3	Bradi5g24360.2 (M=161) PF00847 - AP2 domain (AP2)	72.32	448	109	7	23	459	48	491	4e-163	474
# BLASTP 2.2.26+
# Query: HvAP2-4
# Database: /webfs/projectdirs/zome/blast/phytozome/11.0.2/Proteomes/314.fullHeader
# Fields: query id, subject id, % identity, alignment length, mismatches, gap opens, q. start, q. end, s. start, s. end, evalue, bit score
# 2 hits found
HvAP2-4	Bradi1g31337.1 (M=161) PF00847 - AP2 domain (AP2)	75.92	299	47	8	1	286	180	466	6e-129	379
HvAP2-4	Bradi1g31337.1 (M=161) PF00847 - AP2 domain (AP2)	39.53	86	44	1	40	117	117	202	2e-09	58.5
# BLASTP 2.2.26+
# Query: HvAP2-5
# Database: /webfs/projectdirs/zome/blast/phytozome/11.0.2/Proteomes/314.fullHeader
# Fields: query id, subject id, % identity, alignment length, mismatches, gap opens, q. start, q. end, s. start, s. end, evalue, bit score
# 1 hits found
HvAP2-5	Bradi1g69209.3	78.77	537	66	11	1	516	1	510	0	598
# BLASTP 2.2.26+
# Query: HvAP2-6
# Database: /webfs/projectdirs/zome/blast/phytozome/11.0.2/Proteomes/314.fullHeader
# Fields: query id, subject id, % identity, alignment length, mismatches, gap opens, q. start, q. end, s. start, s. end, evalue, bit score
# 1 hits found
HvAP2-6	Bradi1g07290.5	63.51	496	150	12	1	479	1	482	8e-160	474
# BLASTP 2.2.26+
# Query: HvAP2-7
# Database: /webfs/projectdirs/zome/blast/phytozome/11.0.2/Proteomes/314.fullHeader
# Fields: query id, subject id, % identity, alignment length, mismatches, gap opens, q. start, q. end, s. start, s. end, evalue, bit score
# 1 hits found
HvAP2-7	Bradi3g15880.1 Putative AP2-like protein	87.23	235	29	1	42	276	52	285	7e-147	419
# BLASTP 2.2.26+
# Query: HvAP2-8
# Database: /webfs/projectdirs/zome/blast/phytozome/11.0.2/Proteomes/314.fullHeader
# Fields: query id, subject id, % identity, alignment length, mismatches, gap opens, q. start, q. end, s. start, s. end, evalue, bit score
# 1 hits found
HvAP2-8	Bradi3g59300.1 (M=161) PF00847 - AP2 domain (AP2)	78.93	375	74	2	1	374	2	372	0	560
# BLASTP 2.2.26+
# Query: HvAP2-9
# Database: /webfs/projectdirs/zome/blast/phytozome/11.0.2/Proteomes/314.fullHeader
# Fields: query id, subject id, % identity, alignment length, mismatches, gap opens, q. start, q. end, s. start, s. end, evalue, bit score
# 1 hits found
HvAP2-9	Bradi4g43877.1 (M=2) PTHR32467:SF21 - ETHYLENE-RESPONSIVE TRANSCRIPTION FACTOR WRI1	79.59	343	63	3	83	423	83	420	5e-173	495
# BLASTP 2.2.26+
# Query: HvAP2-10
# Database: /webfs/projectdirs/zome/blast/phytozome/11.0.2/Proteomes/314.fullHeader
# Fields: query id, subject id, % identity, alignment length, mismatches, gap opens, q. start, q. end, s. start, s. end, evalue, bit score
# 1 hits found
HvAP2-10	Bradi2g26987.1 (M=161) PF00847 - AP2 domain (AP2)	86.3	416	53	3	1	415	1	413	0	649
# BLASTP 2.2.26+
# Query: HvAP2-11
# Database: /webfs/projectdirs/zome/blast/phytozome/11.0.2/Proteomes/314.fullHeader
# Fields: query id, subject id, % identity, alignment length, mismatches, gap opens, q. start, q. end, s. start, s. end, evalue, bit score
# 1 hits found
HvAP2-11	Bradi1g30337.2 (M=161) PF00847 - AP2 domain (AP2)	70.47	254	54	5	28	280	105	338	3e-89	275
# BLASTP 2.2.26+
# Query: HvAP2-12
# Database: /webfs/projectdirs/zome/blast/phytozome/11.0.2/Proteomes/314.fullHeader
# Fields: query id, subject id, % identity, alignment length, mismatches, gap opens, q. start, q. end, s. start, s. end, evalue, bit score
# 1 hits found
HvAP2-12	Bradi5g24100.1 Apetala2 domain	84.84	277	34	5	114	389	110	379	3e-132	395
# BLASTP 2.2.26+
# Query: HvAP2-13
# Database: /webfs/projectdirs/zome/blast/phytozome/11.0.2/Proteomes/314.fullHeader
# Fields: query id, subject id, % identity, alignment length, mismatches, gap opens, q. start, q. end, s. start, s. end, evalue, bit score
# 1 hits found
HvAP2-13	Bradi2g37800.10 Apetala2 domain	80.47	256	45	3	1	251	229	484	4e-118	352
# BLASTP 2.2.26+
# Query: HvAP2-14
# Database: /webfs/projectdirs/zome/blast/phytozome/11.0.2/Proteomes/314.fullHeader
# Fields: query id, subject id, % identity, alignment length, mismatches, gap opens, q. start, q. end, s. start, s. end, evalue, bit score
# 1 hits found
HvAP2-14	Bradi1g03880.1 Apetala2 domain	70.43	443	113	9	1	435	1	433	2e-154	449
# BLASTP 2.2.26+
# Query: HvAP2-15
# Database: /webfs/projectdirs/zome/blast/phytozome/11.0.2/Proteomes/314.fullHeader
# Fields: query id, subject id, % identity, alignment length, mismatches, gap opens, q. start, q. end, s. start, s. end, evalue, bit score
# 1 hits found
HvAP2-15	Bradi3g43822.2 (M=161) PF00847 - AP2 domain (AP2)	92.46	199	13	1	1	199	103	299	1e-107	317
# BLASTP 2.2.26+
# Query: HvAP2-16
# Database: /webfs/projectdirs/zome/blast/phytozome/11.0.2/Proteomes/314.fullHeader
# Fields: query id, subject id, % identity, alignment length, mismatches, gap opens, q. start, q. end, s. start, s. end, evalue, bit score
# 1 hits found
HvAP2-16	Bradi3g60120.3 (M=1) PTHR31190:SF4 - ETHYLENE-RESPONSIVE TRANSCRIPTION FACTOR ERF071-RELATED	40.29	412	115	10	1	305	1	388	2e-76	243
# BLASTP 2.2.26+
# Query: HvAP2-17
# Database: /webfs/projectdirs/zome/blast/phytozome/11.0.2/Proteomes/314.fullHeader
# Fields: query id, subject id, % identity, alignment length, mismatches, gap opens, q. start, q. end, s. start, s. end, evalue, bit score
# 1 hits found
HvAP2-17	Bradi3g04381.1 (M=6) PTHR31194:SF0 - ETHYLENE-RESPONSIVE TRANSCRIPTION FACTOR CRF3-RELATED	50.76	132	58	5	160	287	202	330	4e-12	66.2
# BLASTP 2.2.26+
# Query: HvAP2-18
# Database: /webfs/projectdirs/zome/blast/phytozome/11.0.2/Proteomes/314.fullHeader
# Fields: query id, subject id, % identity, alignment length, mismatches, gap opens, q. start, q. end, s. start, s. end, evalue, bit score
# 1 hits found
HvAP2-18	Bradi1g18871.1 (M=6) PTHR31194:SF0 - ETHYLENE-RESPONSIVE TRANSCRIPTION FACTOR CRF3-RELATED	37.65	162	81	5	205	364	172	315	2e-14	74.3
# BLASTP 2.2.26+
# Query: HvAP2-19
# Database: /webfs/projectdirs/zome/blast/phytozome/11.0.2/Proteomes/314.fullHeader
# Fields: query id, subject id, % identity, alignment length, mismatches, gap opens, q. start, q. end, s. start, s. end, evalue, bit score
# 1 hits found
HvAP2-19	Bradi4g27850.1	59.64	337	79	4	2	309	6	314	2e-93	284
# BLASTP 2.2.26+
# Query: HvRAV-1
# Database: /webfs/projectdirs/zome/blast/phytozome/11.0.2/Proteomes/314.fullHeader
# Fields: query id, subject id, % identity, alignment length, mismatches, gap opens, q. start, q. end, s. start, s. end, evalue, bit score
# 1 hits found
HvRAV-1	Bradi2g02720.1 ABI3VP1 transcription factor	68.47	314	68	9	57	346	55	361	4e-122	360
# BLASTP 2.2.26+
# Query: HvRAV-2
# Database: /webfs/projectdirs/zome/blast/phytozome/11.0.2/Proteomes/314.fullHeader
# Fields: query id, subject id, % identity, alignment length, mismatches, gap opens, q. start, q. end, s. start, s. end, evalue, bit score
# 1 hits found
HvRAV-2	Bradi2g02720.1 ABI3VP1 transcription factor	69.67	300	61	10	62	339	55	346	1e-114	342
# BLASTP 2.2.26+
# Query: HvRAV-3
# Database: /webfs/projectdirs/zome/blast/phytozome/11.0.2/Proteomes/314.fullHeader
# Fields: query id, subject id, % identity, alignment length, mismatches, gap opens, q. start, q. end, s. start, s. end, evalue, bit score
# 1 hits found
HvRAV-3	Bradi2g02720.1 ABI3VP1 transcription factor	72.01	318	55	10	63	356	55	362	9e-129	378
# BLASTP 2.2.26+
# Query: HvRAV-4
# Database: /webfs/projectdirs/zome/blast/phytozome/11.0.2/Proteomes/314.fullHeader
# Fields: query id, subject id, % identity, alignment length, mismatches, gap opens, q. start, q. end, s. start, s. end, evalue, bit score
# 1 hits found
HvRAV-4	Bradi2g02710.1 putative AP2 domain containing protein RAP2.8 (DREB)	70	270	64	6	48	309	99	359	3e-100	304
# BLASTP 2.2.26+
# Query: HvRAV-5
# Database: /webfs/projectdirs/zome/blast/phytozome/11.0.2/Proteomes/314.fullHeader
# Fields: query id, subject id, % identity, alignment length, mismatches, gap opens, q. start, q. end, s. start, s. end, evalue, bit score
# 1 hits found
HvRAV-5	Bradi2g47220.1 ABI3VP1 transcription factor	64.89	413	108	10	1	386	1	403	2e-135	398
# BLASTP 2.2.26+
# Query: HvRAV-6
# Database: /webfs/projectdirs/zome/blast/phytozome/11.0.2/Proteomes/314.fullHeader
# Fields: query id, subject id, % identity, alignment length, mismatches, gap opens, q. start, q. end, s. start, s. end, evalue, bit score
# 1 hits found
HvRAV-6	Bradi2g47220.1 ABI3VP1 transcription factor	74.26	373	63	11	37	379	33	402	2e-141	412
# BLASTP 2.2.26+
# Query: HvDREB1.1
# Database: /webfs/projectdirs/zome/blast/phytozome/11.0.2/Proteomes/314.fullHeader
# Fields: query id, subject id, % identity, alignment length, mismatches, gap opens, q. start, q. end, s. start, s. end, evalue, bit score
# 1 hits found
HvDREB1.1	Bradi3g51630.3	79.74	227	36	4	1	217	1	227	2e-82	249
# BLASTP 2.2.26+
# Query: HvDREB1.2
# Database: /webfs/projectdirs/zome/blast/phytozome/11.0.2/Proteomes/314.fullHeader
# Fields: query id, subject id, % identity, alignment length, mismatches, gap opens, q. start, q. end, s. start, s. end, evalue, bit score
# 1 hits found
HvDREB1.2	Bradi3g51630.3	62.88	229	72	6	1	218	1	227	3e-66	207
# BLASTP 2.2.26+
# Query: HvDREB1.3
# Database: /webfs/projectdirs/zome/blast/phytozome/11.0.2/Proteomes/314.fullHeader
# Fields: query id, subject id, % identity, alignment length, mismatches, gap opens, q. start, q. end, s. start, s. end, evalue, bit score
# 1 hits found
HvDREB1.3	Bradi1g49570.1 (M=161) PF00847 - AP2 domain (AP2)	66.37	223	59	6	2	214	8	224	2e-48	161
# BLAST processed 28 queries
# BLASTP 2.2.26+
# Query: HvDREB1.4
# Database: /webfs/projectdirs/zome/blast/phytozome/11.0.2/Proteomes/314.fullHeader
# Fields: query id, subject id, % identity, alignment length, mismatches, gap opens, q. start, q. end, s. start, s. end, evalue, bit score
# 1 hits found
HvDREB1.4	Bradi1g49570.1 (M=161) PF00847 - AP2 domain (AP2)	69.86	209	59	3	28	234	18	224	2e-46	157
# BLASTP 2.2.26+
# Query: HvDREB1.5
# Database: /webfs/projectdirs/zome/blast/phytozome/11.0.2/Proteomes/314.fullHeader
# Fields: query id, subject id, % identity, alignment length, mismatches, gap opens, q. start, q. end, s. start, s. end, evalue, bit score
# 1 hits found
HvDREB1.5	Bradi4g35600.1 (M=161) PF00847 - AP2 domain (AP2)	59.92	247	79	6	4	233	5	248	3e-69	217
# BLASTP 2.2.26+
# Query: HvDREB1.6
# Database: /webfs/projectdirs/zome/blast/phytozome/11.0.2/Proteomes/314.fullHeader
# Fields: query id, subject id, % identity, alignment length, mismatches, gap opens, q. start, q. end, s. start, s. end, evalue, bit score
# 1 hits found
HvDREB1.6	Bradi4g35590.1 (M=161) PF00847 - AP2 domain (AP2)	55.12	254	90	5	1	239	1	245	3e-66	209
# BLASTP 2.2.26+
# Query: HvDREB1.7
# Database: /webfs/projectdirs/zome/blast/phytozome/11.0.2/Proteomes/314.fullHeader
# Fields: query id, subject id, % identity, alignment length, mismatches, gap opens, q. start, q. end, s. start, s. end, evalue, bit score
# 1 hits found
HvDREB1.7	Bradi4g35630.1 (M=161) PF00847 - AP2 domain (AP2)	68.37	215	58	6	82	289	43	254	4e-55	182
# BLASTP 2.2.26+
# Query: HvDREB1.8
# Database: /webfs/projectdirs/zome/blast/phytozome/11.0.2/Proteomes/314.fullHeader
# Fields: query id, subject id, % identity, alignment length, mismatches, gap opens, q. start, q. end, s. start, s. end, evalue, bit score
# 1 hits found
HvDREB1.8	Bradi4g35650.1 (M=161) PF00847 - AP2 domain (AP2)	71.26	247	59	5	1	244	1	238	1e-73	228
# BLASTP 2.2.26+
# Query: HvDREB1.9
# Database: /webfs/projectdirs/zome/blast/phytozome/11.0.2/Proteomes/314.fullHeader
# Fields: query id, subject id, % identity, alignment length, mismatches, gap opens, q. start, q. end, s. start, s. end, evalue, bit score
# 1 hits found
HvDREB1.9	Bradi4g35600.1 (M=161) PF00847 - AP2 domain (AP2)	42.31	234	93	8	24	221	21	248	3e-24	98.6
# BLASTP 2.2.26+
# Query: HvDREB1.10
# Database: /webfs/projectdirs/zome/blast/phytozome/11.0.2/Proteomes/314.fullHeader
# Fields: query id, subject id, % identity, alignment length, mismatches, gap opens, q. start, q. end, s. start, s. end, evalue, bit score
# 1 hits found
HvDREB1.10	Bradi4g35600.1 (M=161) PF00847 - AP2 domain (AP2)	46.55	232	90	10	11	211	20	248	1e-34	126
# BLASTP 2.2.26+
# Query: HvDREB1.11
# Database: /webfs/projectdirs/zome/blast/phytozome/11.0.2/Proteomes/314.fullHeader
# Fields: query id, subject id, % identity, alignment length, mismatches, gap opens, q. start, q. end, s. start, s. end, evalue, bit score
# 1 hits found
HvDREB1.11	Bradi4g35650.1 (M=161) PF00847 - AP2 domain (AP2)	45.02	211	100	6	20	221	33	236	5e-24	98.2
# BLASTP 2.2.26+
# Query: HvDREB1.12
# Database: /webfs/projectdirs/zome/blast/phytozome/11.0.2/Proteomes/314.fullHeader
# Fields: query id, subject id, % identity, alignment length, mismatches, gap opens, q. start, q. end, s. start, s. end, evalue, bit score
# 1 hits found
HvDREB1.12	Bradi4g35650.1 (M=161) PF00847 - AP2 domain (AP2)	66.28	86	28	1	26	110	33	118	4e-20	87.8
# BLASTP 2.2.26+
# Query: HvDREB2.1
# Database: /webfs/projectdirs/zome/blast/phytozome/11.0.2/Proteomes/314.fullHeader
# Fields: query id, subject id, % identity, alignment length, mismatches, gap opens, q. start, q. end, s. start, s. end, evalue, bit score
# 1 hits found
HvDREB2.1	Bradi3g07450.1 (M=2) PTHR31194//PTHR31194:SF10 - SHN SHINE , DNA BINDING / TRANSCRIPTION FACTOR	88.63	211	19	2	1	206	1	211	9e-96	282
# BLASTP 2.2.26+
# Query: HvDREB2.2
# Database: /webfs/projectdirs/zome/blast/phytozome/11.0.2/Proteomes/314.fullHeader
# Fields: query id, subject id, % identity, alignment length, mismatches, gap opens, q. start, q. end, s. start, s. end, evalue, bit score
# 1 hits found
HvDREB2.2	Bradi1g36590.1 (M=2) PTHR31194//PTHR31194:SF10 - SHN SHINE , DNA BINDING / TRANSCRIPTION FACTOR	79.53	215	38	2	1	213	1	211	5e-84	253
# BLASTP 2.2.26+
# Query: HvDREB2.3
# Database: /webfs/projectdirs/zome/blast/phytozome/11.0.2/Proteomes/314.fullHeader
# Fields: query id, subject id, % identity, alignment length, mismatches, gap opens, q. start, q. end, s. start, s. end, evalue, bit score
# 1 hits found
HvDREB2.3	Bradi1g47480.1 (M=2) PTHR31194//PTHR31194:SF15 - SHN SHINE , DNA BINDING / TRANSCRIPTION FACTOR	67.86	168	34	3	1	163	1	153	1e-44	147
# BLASTP 2.2.26+
# Query: HvDREB2.4
# Database: /webfs/projectdirs/zome/blast/phytozome/11.0.2/Proteomes/314.fullHeader
# Fields: query id, subject id, % identity, alignment length, mismatches, gap opens, q. start, q. end, s. start, s. end, evalue, bit score
# 2 hits found
HvDREB2.4	Bradi1g23756.1 (M=6) PTHR31194:SF0 - ETHYLENE-RESPONSIVE TRANSCRIPTION FACTOR CRF3-RELATED	86.99	123	15	1	1	122	1	123	9e-40	144
HvDREB2.4	Bradi1g23756.1 (M=6) PTHR31194:SF0 - ETHYLENE-RESPONSIVE TRANSCRIPTION FACTOR CRF3-RELATED	64.86	111	27	3	199	301	187	293	4e-34	128
# BLASTP 2.2.26+
# Query: HvDREB2.5
# Database: /webfs/projectdirs/zome/blast/phytozome/11.0.2/Proteomes/314.fullHeader
# Fields: query id, subject id, % identity, alignment length, mismatches, gap opens, q. start, q. end, s. start, s. end, evalue, bit score
# 1 hits found
HvDREB2.5	Bradi1g54450.1 (M=6) PTHR31194:SF0 - ETHYLENE-RESPONSIVE TRANSCRIPTION FACTOR CRF3-RELATED	54.69	256	87	7	31	282	26	256	3e-51	172
# BLASTP 2.2.26+
# Query: HvDREB2.6
# Database: /webfs/projectdirs/zome/blast/phytozome/11.0.2/Proteomes/314.fullHeader
# Fields: query id, subject id, % identity, alignment length, mismatches, gap opens, q. start, q. end, s. start, s. end, evalue, bit score
# 1 hits found
HvDREB2.6	Bradi4g03371.3	61.68	381	100	11	50	407	62	419	5e-89	280
# BLASTP 2.2.26+
# Query: HvDREB2.7
# Database: /webfs/projectdirs/zome/blast/phytozome/11.0.2/Proteomes/314.fullHeader
# Fields: query id, subject id, % identity, alignment length, mismatches, gap opens, q. start, q. end, s. start, s. end, evalue, bit score
# 1 hits found
HvDREB2.7	Bradi3g12680.1 (M=161) PF00847 - AP2 domain (AP2)	51.83	191	87	1	1	191	1	186	1e-44	150
# BLASTP 2.2.26+
# Query: HvDREB2.8
# Database: /webfs/projectdirs/zome/blast/phytozome/11.0.2/Proteomes/314.fullHeader
# Fields: query id, subject id, % identity, alignment length, mismatches, gap opens, q. start, q. end, s. start, s. end, evalue, bit score
# 2 hits found
HvDREB2.8	Bradi3g12680.1 (M=161) PF00847 - AP2 domain (AP2)	90.36	83	8	0	13	95	13	95	5e-37	132
HvDREB2.8	Bradi3g12680.1 (M=161) PF00847 - AP2 domain (AP2)	60.87	46	14	2	170	211	162	207	1e-08	54.3
# BLASTP 2.2.26+
# Query: HvDREB2.9
# Database: /webfs/projectdirs/zome/blast/phytozome/11.0.2/Proteomes/314.fullHeader
# Fields: query id, subject id, % identity, alignment length, mismatches, gap opens, q. start, q. end, s. start, s. end, evalue, bit score
# 1 hits found
HvDREB2.9	Bradi2g04000.2 (M=3) PTHR31241:SF2 - DEHYDRATION-RESPONSIVE ELEMENT-BINDING PROTEIN 2A-RELATED	75.49	253	61	1	1	252	1	253	1e-120	350
# BLASTP 2.2.26+
# Query: HvDREB2.10
# Database: /webfs/projectdirs/zome/blast/phytozome/11.0.2/Proteomes/314.fullHeader
# Fields: query id, subject id, % identity, alignment length, mismatches, gap opens, q. start, q. end, s. start, s. end, evalue, bit score
# 1 hits found
HvDREB2.10	Bradi2g29960.4	60.67	178	56	5	1	175	1	167	4e-46	157
# BLASTP 2.2.26+
# Query: HvDREB2.11
# Database: /webfs/projectdirs/zome/blast/phytozome/11.0.2/Proteomes/314.fullHeader
# Fields: query id, subject id, % identity, alignment length, mismatches, gap opens, q. start, q. end, s. start, s. end, evalue, bit score
# 1 hits found
HvDREB2.11	Bradi2g29960.4	56.21	290	97	6	1	287	1	263	2e-86	263
# BLASTP 2.2.26+
# Query: HvDREB4.1
# Database: /webfs/projectdirs/zome/blast/phytozome/11.0.2/Proteomes/314.fullHeader
# Fields: query id, subject id, % identity, alignment length, mismatches, gap opens, q. start, q. end, s. start, s. end, evalue, bit score
# 1 hits found
HvDREB4.1	Bradi3g50620.1 (M=2) PTHR31985:SF3 - ETHYLENE-RESPONSIVE TRANSCRIPTION FACTOR ERF019-RELATED	61.3	261	84	8	1	253	1	252	7e-43	149
# BLASTP 2.2.26+
# Query: HvDREB4.2
# Database: /webfs/projectdirs/zome/blast/phytozome/11.0.2/Proteomes/314.fullHeader
# Fields: query id, subject id, % identity, alignment length, mismatches, gap opens, q. start, q. end, s. start, s. end, evalue, bit score
# 2 hits found
HvDREB4.2	Bradi5g17610.1 (M=2) PTHR31985:SF3 - ETHYLENE-RESPONSIVE TRANSCRIPTION FACTOR ERF019-RELATED	80.34	117	15	2	64	172	73	189	8e-53	177
HvDREB4.2	Bradi5g17610.1 (M=2) PTHR31985:SF3 - ETHYLENE-RESPONSIVE TRANSCRIPTION FACTOR ERF019-RELATED	77.42	31	4	2	245	275	268	295	1e-06	49.7
# BLASTP 2.2.26+
# Query: HvDREB4.3
# Database: /webfs/projectdirs/zome/blast/phytozome/11.0.2/Proteomes/314.fullHeader
# Fields: query id, subject id, % identity, alignment length, mismatches, gap opens, q. start, q. end, s. start, s. end, evalue, bit score
# 1 hits found
HvDREB4.3	Bradi3g50630.1 (M=161) PF00847 - AP2 domain (AP2)	77.84	185	34	4	42	219	53	237	1e-54	178
# BLASTP 2.2.26+
# Query: HvDREB4.4
# Database: /webfs/projectdirs/zome/blast/phytozome/11.0.2/Proteomes/314.fullHeader
# Fields: query id, subject id, % identity, alignment length, mismatches, gap opens, q. start, q. end, s. start, s. end, evalue, bit score
# 1 hits found
HvDREB4.4	Bradi1g38110.2 (M=161) PF00847 - AP2 domain (AP2)	67.57	222	47	8	44	249	102	314	7e-53	177
# BLASTP 2.2.26+
# Query: HvDREB4.5
# Database: /webfs/projectdirs/zome/blast/phytozome/11.0.2/Proteomes/314.fullHeader
# Fields: query id, subject id, % identity, alignment length, mismatches, gap opens, q. start, q. end, s. start, s. end, evalue, bit score
# 1 hits found
HvDREB4.5	Bradi3g51610.1 Putative DRE binding factor 2	73.79	206	45	5	65	262	81	285	5e-74	231
# BLASTP 2.2.26+
# Query: HvDREB4.6
# Database: /webfs/projectdirs/zome/blast/phytozome/11.0.2/Proteomes/314.fullHeader
# Fields: query id, subject id, % identity, alignment length, mismatches, gap opens, q. start, q. end, s. start, s. end, evalue, bit score
# 1 hits found
HvDREB4.6	Bradi3g31600.1 (M=161) PF00847 - AP2 domain (AP2)	62.07	203	69	4	2	199	3	202	1e-32	119
# BLASTP 2.2.26+
# Query: HvDREB5.1
# Database: /webfs/projectdirs/zome/blast/phytozome/11.0.2/Proteomes/314.fullHeader
# Fields: query id, subject id, % identity, alignment length, mismatches, gap opens, q. start, q. end, s. start, s. end, evalue, bit score
# 1 hits found
HvDREB5.1	Bradi5g24110.1 (M=161) PF00847 - AP2 domain (AP2)	67.93	184	43	2	71	245	73	249	3e-60	194
# BLASTP 2.2.26+
# Query: HvDREB5.2
# Database: /webfs/projectdirs/zome/blast/phytozome/11.0.2/Proteomes/314.fullHeader
# Fields: query id, subject id, % identity, alignment length, mismatches, gap opens, q. start, q. end, s. start, s. end, evalue, bit score
# 1 hits found
HvDREB5.2	Bradi1g48320.1 Dehydration-responsive element-binding protein DREB	77.86	131	22	2	56	182	49	176	9e-35	123
# BLASTP 2.2.26+
# Query: HvDREB5.3
# Database: /webfs/projectdirs/zome/blast/phytozome/11.0.2/Proteomes/314.fullHeader
# Fields: query id, subject id, % identity, alignment length, mismatches, gap opens, q. start, q. end, s. start, s. end, evalue, bit score
# 1 hits found
HvDREB5.3	Bradi1g67350.1 (M=161) PF00847 - AP2 domain (AP2)	65.61	253	56	12	1	229	1	246	4e-62	198
# BLASTP 2.2.26+
# Query: HvDREB5.4
# Database: /webfs/projectdirs/zome/blast/phytozome/11.0.2/Proteomes/314.fullHeader
# Fields: query id, subject id, % identity, alignment length, mismatches, gap opens, q. start, q. end, s. start, s. end, evalue, bit score
# 1 hits found
HvDREB5.4	Bradi1g46120.1 (M=161) PF00847 - AP2 domain (AP2)	64.32	227	68	5	17	241	16	231	9e-49	164
# BLASTP 2.2.26+
# Query: HvDREB5.5
# Database: /webfs/projectdirs/zome/blast/phytozome/11.0.2/Proteomes/314.fullHeader
# Fields: query id, subject id, % identity, alignment length, mismatches, gap opens, q. start, q. end, s. start, s. end, evalue, bit score
# 1 hits found
HvDREB5.5	Bradi3g57862.1 (M=161) PF00847 - AP2 domain (AP2)	100	32	0	0	37	68	31	62	4e-15	72
# BLASTP 2.2.26+
# Query: HvDREB6.1
# Database: /webfs/projectdirs/zome/blast/phytozome/11.0.2/Proteomes/314.fullHeader
# Fields: query id, subject id, % identity, alignment length, mismatches, gap opens, q. start, q. end, s. start, s. end, evalue, bit score
# 1 hits found
HvDREB6.1	Bradi3g58980.1 (M=161) PF00847 - AP2 domain (AP2)	61.18	85	28	1	115	199	154	233	8e-27	108
# BLASTP 2.2.26+
# Query: HvDREB6.2
# Database: /webfs/projectdirs/zome/blast/phytozome/11.0.2/Proteomes/314.fullHeader
# Fields: query id, subject id, % identity, alignment length, mismatches, gap opens, q. start, q. end, s. start, s. end, evalue, bit score
# 1 hits found
HvDREB6.2	Bradi3g49810.1 (M=161) PF00847 - AP2 domain (AP2)	71.36	426	99	9	51	459	51	470	2e-123	372
# BLASTP 2.2.26+
# Query: HvDREB6.3
# Database: /webfs/projectdirs/zome/blast/phytozome/11.0.2/Proteomes/314.fullHeader
# Fields: query id, subject id, % identity, alignment length, mismatches, gap opens, q. start, q. end, s. start, s. end, evalue, bit score
# 1 hits found
HvDREB6.3	Bradi5g16450.1 (M=161) PF00847 - AP2 domain (AP2)	61.04	403	108	15	29	395	94	483	5e-107	328
# BLASTP 2.2.26+
# Query: HvDREB6.4
# Database: /webfs/projectdirs/zome/blast/phytozome/11.0.2/Proteomes/314.fullHeader
# Fields: query id, subject id, % identity, alignment length, mismatches, gap opens, q. start, q. end, s. start, s. end, evalue, bit score
# 1 hits found
HvDREB6.4	Bradi1g45470.1 (M=161) PF00847 - AP2 domain (AP2)	63.49	378	103	12	1	370	1	351	3e-78	248
# BLASTP 2.2.26+
# Query: HvDREB6.5
# Database: /webfs/projectdirs/zome/blast/phytozome/11.0.2/Proteomes/314.fullHeader
# Fields: query id, subject id, % identity, alignment length, mismatches, gap opens, q. start, q. end, s. start, s. end, evalue, bit score
# 1 hits found
HvDREB6.5	Bradi3g58980.1 (M=161) PF00847 - AP2 domain (AP2)	63.24	340	90	10	1	330	1	315	6e-90	276
# BLASTP 2.2.26+
# Query: HvDREB6.6
# Database: /webfs/projectdirs/zome/blast/phytozome/11.0.2/Proteomes/314.fullHeader
# Fields: query id, subject id, % identity, alignment length, mismatches, gap opens, q. start, q. end, s. start, s. end, evalue, bit score
# 1 hits found
HvDREB6.6	Bradi1g71740.1 (M=161) PF00847 - AP2 domain (AP2)	65.47	278	70	9	2	263	20	287	2e-71	224
# BLASTP 2.2.26+
# Query: HvDREB6.7
# Database: /webfs/projectdirs/zome/blast/phytozome/11.0.2/Proteomes/314.fullHeader
# Fields: query id, subject id, % identity, alignment length, mismatches, gap opens, q. start, q. end, s. start, s. end, evalue, bit score
# 1 hits found
HvDREB6.7	Bradi4g29010.1 (M=161) PF00847 - AP2 domain (AP2)	85.56	284	38	2	1	283	1	282	2e-99	297
# BLASTP 2.2.26+
# Query: HvERF1.1
# Database: /webfs/projectdirs/zome/blast/phytozome/11.0.2/Proteomes/314.fullHeader
# Fields: query id, subject id, % identity, alignment length, mismatches, gap opens, q. start, q. end, s. start, s. end, evalue, bit score
# 1 hits found
HvERF1.1	Bradi2g52370.1 (M=161) PF00847 - AP2 domain (AP2)	78.86	246	42	5	1	240	1	242	7e-54	177
# BLAST processed 39 queries
# BLASTP 2.2.26+
# Query: HvERF1.2
# Database: /webfs/projectdirs/zome/blast/phytozome/11.0.2/Proteomes/314.fullHeader
# Fields: query id, subject id, % identity, alignment length, mismatches, gap opens, q. start, q. end, s. start, s. end, evalue, bit score
# 1 hits found
HvERF1.2	Bradi2g21060.1 (M=161) PF00847 - AP2 domain (AP2)	75.73	206	33	8	38	231	35	235	3e-47	159
# BLASTP 2.2.26+
# Query: HvERF1.3
# Database: /webfs/projectdirs/zome/blast/phytozome/11.0.2/Proteomes/314.fullHeader
# Fields: query id, subject id, % identity, alignment length, mismatches, gap opens, q. start, q. end, s. start, s. end, evalue, bit score
# 1 hits found
HvERF1.3	Bradi2g52380.1 Putative Dehydration-responsive element-binding protein DREB	75.56	180	33	6	1	175	1	174	9e-60	187
# BLASTP 2.2.26+
# Query: HvERF1.4
# Database: /webfs/projectdirs/zome/blast/phytozome/11.0.2/Proteomes/314.fullHeader
# Fields: query id, subject id, % identity, alignment length, mismatches, gap opens, q. start, q. end, s. start, s. end, evalue, bit score
# 1 hits found
HvERF1.4	Bradi5g08471.1 (M=161) PF00847 - AP2 domain (AP2)	77.45	235	36	8	37	263	35	260	7e-93	279
# BLASTP 2.2.26+
# Query: HvERF1.5
# Database: /webfs/projectdirs/zome/blast/phytozome/11.0.2/Proteomes/314.fullHeader
# Fields: query id, subject id, % identity, alignment length, mismatches, gap opens, q. start, q. end, s. start, s. end, evalue, bit score
# 2 hits found
HvERF1.5	Bradi3g47610.2 (M=161) PF00847 - AP2 domain (AP2)	70.59	102	20	3	36	131	92	189	3e-36	135
HvERF1.5	Bradi3g47610.2 (M=161) PF00847 - AP2 domain (AP2)	50.94	106	29	6	198	296	258	347	2e-17	82
# BLASTP 2.2.26+
# Query: HvERF1.6
# Database: /webfs/projectdirs/zome/blast/phytozome/11.0.2/Proteomes/314.fullHeader
# Fields: query id, subject id, % identity, alignment length, mismatches, gap opens, q. start, q. end, s. start, s. end, evalue, bit score
# 1 hits found
HvERF1.6	Bradi2g27920.1 (M=1) PTHR31190:SF21 - ETHYLENE-RESPONSIVE TRANSCRIPTION FACTOR 13	51.61	62	30	0	2	63	34	95	1e-14	68.9
# BLASTP 2.2.26+
# Query: HvERF2.1
# Database: /webfs/projectdirs/zome/blast/phytozome/11.0.2/Proteomes/314.fullHeader
# Fields: query id, subject id, % identity, alignment length, mismatches, gap opens, q. start, q. end, s. start, s. end, evalue, bit score
# 1 hits found
HvERF2.1	Bradi3g60120.2	41.75	285	76	3	1	195	1	285	1e-62	200
# BLASTP 2.2.26+
# Query: HvERF2.2
# Database: /webfs/projectdirs/zome/blast/phytozome/11.0.2/Proteomes/314.fullHeader
# Fields: query id, subject id, % identity, alignment length, mismatches, gap opens, q. start, q. end, s. start, s. end, evalue, bit score
# 1 hits found
HvERF2.2	Bradi3g60120.3 (M=1) PTHR31190:SF4 - ETHYLENE-RESPONSIVE TRANSCRIPTION FACTOR ERF071-RELATED	40.1	419	119	11	12	323	1	394	5e-77	244
# BLASTP 2.2.26+
# Query: HvERF2.3
# Database: /webfs/projectdirs/zome/blast/phytozome/11.0.2/Proteomes/314.fullHeader
# Fields: query id, subject id, % identity, alignment length, mismatches, gap opens, q. start, q. end, s. start, s. end, evalue, bit score
# 1 hits found
HvERF2.3	Bradi3g60120.3 (M=1) PTHR31190:SF4 - ETHYLENE-RESPONSIVE TRANSCRIPTION FACTOR ERF071-RELATED	55.83	412	121	7	1	369	1	394	2e-132	389
# BLASTP 2.2.26+
# Query: HvERF2.4
# Database: /webfs/projectdirs/zome/blast/phytozome/11.0.2/Proteomes/314.fullHeader
# Fields: query id, subject id, % identity, alignment length, mismatches, gap opens, q. start, q. end, s. start, s. end, evalue, bit score
# 1 hits found
HvERF2.4	Bradi1g46690.3 (M=161) PF00847 - AP2 domain (AP2)	71.55	355	93	3	1	351	1	351	1e-168	479
# BLASTP 2.2.26+
# Query: HvERF2.5
# Database: /webfs/projectdirs/zome/blast/phytozome/11.0.2/Proteomes/314.fullHeader
# Fields: query id, subject id, % identity, alignment length, mismatches, gap opens, q. start, q. end, s. start, s. end, evalue, bit score
# 1 hits found
HvERF2.5	Bradi3g60120.2	55.82	292	86	3	1	250	1	291	1e-95	288
# BLASTP 2.2.26+
# Query: HvERF2.6
# Database: /webfs/projectdirs/zome/blast/phytozome/11.0.2/Proteomes/314.fullHeader
# Fields: query id, subject id, % identity, alignment length, mismatches, gap opens, q. start, q. end, s. start, s. end, evalue, bit score
# 1 hits found
HvERF2.6	Bradi3g60120.3 (M=1) PTHR31190:SF4 - ETHYLENE-RESPONSIVE TRANSCRIPTION FACTOR ERF071-RELATED	52.44	328	100	8	91	370	69	388	7e-76	244
# BLASTP 2.2.26+
# Query: HvERF2.7
# Database: /webfs/projectdirs/zome/blast/phytozome/11.0.2/Proteomes/314.fullHeader
# Fields: query id, subject id, % identity, alignment length, mismatches, gap opens, q. start, q. end, s. start, s. end, evalue, bit score
# 1 hits found
HvERF2.7	Bradi3g60120.3 (M=1) PTHR31190:SF4 - ETHYLENE-RESPONSIVE TRANSCRIPTION FACTOR ERF071-RELATED	49.39	328	88	6	100	365	77	388	3e-80	255
# BLASTP 2.2.26+
# Query: HvERF2.8
# Database: /webfs/projectdirs/zome/blast/phytozome/11.0.2/Proteomes/314.fullHeader
# Fields: query id, subject id, % identity, alignment length, mismatches, gap opens, q. start, q. end, s. start, s. end, evalue, bit score
# 1 hits found
HvERF2.8	Bradi3g60120.3 (M=1) PTHR31190:SF4 - ETHYLENE-RESPONSIVE TRANSCRIPTION FACTOR ERF071-RELATED	51.27	314	110	3	33	304	69	381	2e-82	259
# BLASTP 2.2.26+
# Query: HvERF2.9
# Database: /webfs/projectdirs/zome/blast/phytozome/11.0.2/Proteomes/314.fullHeader
# Fields: query id, subject id, % identity, alignment length, mismatches, gap opens, q. start, q. end, s. start, s. end, evalue, bit score
# 1 hits found
HvERF2.9	Bradi3g60120.3 (M=1) PTHR31190:SF4 - ETHYLENE-RESPONSIVE TRANSCRIPTION FACTOR ERF071-RELATED	49.51	307	108	3	36	296	72	377	7e-78	246
# BLASTP 2.2.26+
# Query: HvERF2.10
# Database: /webfs/projectdirs/zome/blast/phytozome/11.0.2/Proteomes/314.fullHeader
# Fields: query id, subject id, % identity, alignment length, mismatches, gap opens, q. start, q. end, s. start, s. end, evalue, bit score
# 1 hits found
HvERF2.10	Bradi3g60120.3 (M=1) PTHR31190:SF4 - ETHYLENE-RESPONSIVE TRANSCRIPTION FACTOR ERF071-RELATED	49.04	314	113	4	33	300	69	381	4e-73	234
# BLASTP 2.2.26+
# Query: HvERF2.11
# Database: /webfs/projectdirs/zome/blast/phytozome/11.0.2/Proteomes/314.fullHeader
# Fields: query id, subject id, % identity, alignment length, mismatches, gap opens, q. start, q. end, s. start, s. end, evalue, bit score
# 1 hits found
HvERF2.11	Bradi4g31040.1 (M=161) PF00847 - AP2 domain (AP2)	71.19	295	67	4	105	385	111	401	2e-114	343
# BLASTP 2.2.26+
# Query: HvERF2.12
# Database: /webfs/projectdirs/zome/blast/phytozome/11.0.2/Proteomes/314.fullHeader
# Fields: query id, subject id, % identity, alignment length, mismatches, gap opens, q. start, q. end, s. start, s. end, evalue, bit score
# 1 hits found
HvERF2.12	Bradi1g17961.1 (M=161) PF00847 - AP2 domain (AP2)	63.19	144	39	2	106	249	1	130	4e-35	128
# BLASTP 2.2.26+
# Query: HvERF2.13
# Database: /webfs/projectdirs/zome/blast/phytozome/11.0.2/Proteomes/314.fullHeader
# Fields: query id, subject id, % identity, alignment length, mismatches, gap opens, q. start, q. end, s. start, s. end, evalue, bit score
# 1 hits found
HvERF2.13	Bradi2g11890.1 (M=161) PF00847 - AP2 domain (AP2)	71.43	203	49	4	1	201	1	196	4e-56	180
# BLASTP 2.2.26+
# Query: HvERF2.14
# Database: /webfs/projectdirs/zome/blast/phytozome/11.0.2/Proteomes/314.fullHeader
# Fields: query id, subject id, % identity, alignment length, mismatches, gap opens, q. start, q. end, s. start, s. end, evalue, bit score
# 1 hits found
HvERF2.14	Bradi2g27920.1 (M=1) PTHR31190:SF21 - ETHYLENE-RESPONSIVE TRANSCRIPTION FACTOR 13	66.3	184	42	6	1	181	1	167	6e-47	154
# BLASTP 2.2.26+
# Query: HvERF2.15
# Database: /webfs/projectdirs/zome/blast/phytozome/11.0.2/Proteomes/314.fullHeader
# Fields: query id, subject id, % identity, alignment length, mismatches, gap opens, q. start, q. end, s. start, s. end, evalue, bit score
# 1 hits found
HvERF2.15	Bradi1g72457.1 (M=4) PTHR31190:SF30 - ETHYLENE-RESPONSIVE TRANSCRIPTION FACTOR 15-RELATED	58.22	225	57	7	25	231	102	307	9e-46	157
# BLASTP 2.2.26+
# Query: HvERF2.16
# Database: /webfs/projectdirs/zome/blast/phytozome/11.0.2/Proteomes/314.fullHeader
# Fields: query id, subject id, % identity, alignment length, mismatches, gap opens, q. start, q. end, s. start, s. end, evalue, bit score
# 1 hits found
HvERF2.16	Bradi1g72457.1 (M=4) PTHR31190:SF30 - ETHYLENE-RESPONSIVE TRANSCRIPTION FACTOR 15-RELATED	54.59	229	85	5	19	244	95	307	3e-39	140
# BLASTP 2.2.26+
# Query: HvERF2.17
# Database: /webfs/projectdirs/zome/blast/phytozome/11.0.2/Proteomes/314.fullHeader
# Fields: query id, subject id, % identity, alignment length, mismatches, gap opens, q. start, q. end, s. start, s. end, evalue, bit score
# 1 hits found
HvERF2.17	Bradi1g72457.1 (M=4) PTHR31190:SF30 - ETHYLENE-RESPONSIVE TRANSCRIPTION FACTOR 15-RELATED	51.18	340	106	12	1	313	1	307	5e-55	184
# BLASTP 2.2.26+
# Query: HvERF2.18
# Database: /webfs/projectdirs/zome/blast/phytozome/11.0.2/Proteomes/314.fullHeader
# Fields: query id, subject id, % identity, alignment length, mismatches, gap opens, q. start, q. end, s. start, s. end, evalue, bit score
# 1 hits found
HvERF2.18	Bradi1g72449.1 (M=161) PF00847 - AP2 domain (AP2)	53.43	350	136	9	1	335	1	338	9e-61	201
# BLASTP 2.2.26+
# Query: HvERF3.1
# Database: /webfs/projectdirs/zome/blast/phytozome/11.0.2/Proteomes/314.fullHeader
# Fields: query id, subject id, % identity, alignment length, mismatches, gap opens, q. start, q. end, s. start, s. end, evalue, bit score
# 1 hits found
HvERF3.1	Bradi3g50490.1 (M=4) PTHR31190:SF30 - ETHYLENE-RESPONSIVE TRANSCRIPTION FACTOR 15-RELATED	73.65	296	61	6	1	279	1	296	7e-104	309
# BLASTP 2.2.26+
# Query: HvERF3.2
# Database: /webfs/projectdirs/zome/blast/phytozome/11.0.2/Proteomes/314.fullHeader
# Fields: query id, subject id, % identity, alignment length, mismatches, gap opens, q. start, q. end, s. start, s. end, evalue, bit score
# 1 hits found
HvERF3.2	Bradi5g17480.1 (M=4) PTHR31190:SF30 - ETHYLENE-RESPONSIVE TRANSCRIPTION FACTOR 15-RELATED	65.81	313	63	9	1	293	1	289	5e-86	263
# BLASTP 2.2.26+
# Query: HvERF3.3
# Database: /webfs/projectdirs/zome/blast/phytozome/11.0.2/Proteomes/314.fullHeader
# Fields: query id, subject id, % identity, alignment length, mismatches, gap opens, q. start, q. end, s. start, s. end, evalue, bit score
# 1 hits found
HvERF3.3	Bradi5g17490.1 (M=161) PF00847 - AP2 domain (AP2)	63.54	373	84	15	1	330	1	364	1e-101	307
# BLASTP 2.2.26+
# Query: HvERF3.4
# Database: /webfs/projectdirs/zome/blast/phytozome/11.0.2/Proteomes/314.fullHeader
# Fields: query id, subject id, % identity, alignment length, mismatches, gap opens, q. start, q. end, s. start, s. end, evalue, bit score
# 1 hits found
HvERF3.4	Bradi5g17490.1 (M=161) PF00847 - AP2 domain (AP2)	80.28	71	14	0	81	151	171	241	6e-21	90.9
# BLASTP 2.2.26+
# Query: HvERF3.5
# Database: /webfs/projectdirs/zome/blast/phytozome/11.0.2/Proteomes/314.fullHeader
# Fields: query id, subject id, % identity, alignment length, mismatches, gap opens, q. start, q. end, s. start, s. end, evalue, bit score
# 1 hits found
HvERF3.5	Bradi1g75040.1 Putative Dehydration-responsive element-binding protein DREB	66.41	128	37	2	1	122	1	128	5e-35	120
# BLASTP 2.2.26+
# Query: HvERF3.6
# Database: /webfs/projectdirs/zome/blast/phytozome/11.0.2/Proteomes/314.fullHeader
# Fields: query id, subject id, % identity, alignment length, mismatches, gap opens, q. start, q. end, s. start, s. end, evalue, bit score
# 1 hits found
HvERF3.6	Bradi4g38932.1 (M=161) PF00847 - AP2 domain (AP2)	66.22	222	55	4	118	326	165	379	2e-65	214
# BLASTP 2.2.26+
# Query: HvERF3.7
# Database: /webfs/projectdirs/zome/blast/phytozome/11.0.2/Proteomes/314.fullHeader
# Fields: query id, subject id, % identity, alignment length, mismatches, gap opens, q. start, q. end, s. start, s. end, evalue, bit score
# 1 hits found
HvERF3.7	Bradi3g12566.1 (M=161) PF00847 - AP2 domain (AP2)	71.72	145	33	2	109	249	153	293	3e-51	172
# BLASTP 2.2.26+
# Query: HvERF3.8
# Database: /webfs/projectdirs/zome/blast/phytozome/11.0.2/Proteomes/314.fullHeader
# Fields: query id, subject id, % identity, alignment length, mismatches, gap opens, q. start, q. end, s. start, s. end, evalue, bit score
# 1 hits found
HvERF3.8	Bradi1g00666.2	57.61	184	58	5	5	170	84	265	1e-38	136
# BLASTP 2.2.26+
# Query: HvERF3.9
# Database: /webfs/projectdirs/zome/blast/phytozome/11.0.2/Proteomes/314.fullHeader
# Fields: query id, subject id, % identity, alignment length, mismatches, gap opens, q. start, q. end, s. start, s. end, evalue, bit score
# 1 hits found
HvERF3.9	Bradi1g00666.2	64.23	246	59	8	16	244	23	256	6e-64	206
# BLASTP 2.2.26+
# Query: HvERF4.1
# Database: /webfs/projectdirs/zome/blast/phytozome/11.0.2/Proteomes/314.fullHeader
# Fields: query id, subject id, % identity, alignment length, mismatches, gap opens, q. start, q. end, s. start, s. end, evalue, bit score
# 1 hits found
HvERF4.1	Bradi3g38140.1 (M=161) PF00847 - AP2 domain (AP2)	53.42	234	86	6	29	240	43	275	4e-55	181
# BLASTP 2.2.26+
# Query: HvERF4.2
# Database: /webfs/projectdirs/zome/blast/phytozome/11.0.2/Proteomes/314.fullHeader
# Fields: query id, subject id, % identity, alignment length, mismatches, gap opens, q. start, q. end, s. start, s. end, evalue, bit score
# 1 hits found
HvERF4.2	Bradi3g58015.1 (M=161) PF00847 - AP2 domain (AP2)	54.98	271	75	9	1	248	1	247	1e-45	156
# BLASTP 2.2.26+
# Query: HvERF4.3
# Database: /webfs/projectdirs/zome/blast/phytozome/11.0.2/Proteomes/314.fullHeader
# Fields: query id, subject id, % identity, alignment length, mismatches, gap opens, q. start, q. end, s. start, s. end, evalue, bit score
# 1 hits found
HvERF4.3	Bradi3g38140.1 (M=161) PF00847 - AP2 domain (AP2)	66.91	269	69	10	3	251	11	279	3e-81	249
# BLASTP 2.2.26+
# Query: HvERF4.4
# Database: /webfs/projectdirs/zome/blast/phytozome/11.0.2/Proteomes/314.fullHeader
# Fields: query id, subject id, % identity, alignment length, mismatches, gap opens, q. start, q. end, s. start, s. end, evalue, bit score
# 1 hits found
HvERF4.4	Bradi3g38140.1 (M=161) PF00847 - AP2 domain (AP2)	61.99	271	69	7	1	239	1	269	1e-77	240
# BLASTP 2.2.26+
# Query: HvERF4.5
# Database: /webfs/projectdirs/zome/blast/phytozome/11.0.2/Proteomes/314.fullHeader
# Fields: query id, subject id, % identity, alignment length, mismatches, gap opens, q. start, q. end, s. start, s. end, evalue, bit score
# 1 hits found
HvERF4.5	Bradi3g41543.2 (M=161) PF00847 - AP2 domain (AP2)	48.21	224	83	6	1	198	55	271	5e-30	115
# BLAST processed 37 queries
# BLASTP 2.2.26+
# Query: HvERF4.6
# Database: /webfs/projectdirs/zome/blast/phytozome/11.0.2/Proteomes/314.fullHeader
# Fields: query id, subject id, % identity, alignment length, mismatches, gap opens, q. start, q. end, s. start, s. end, evalue, bit score
# 1 hits found
HvERF4.6	Bradi5g08380.1 Puttive AP2/ERF domain-containing transcription factor	62.76	239	54	7	1	208	1	235	2e-60	196
# BLASTP 2.2.26+
# Query: HvERF4.7
# Database: /webfs/projectdirs/zome/blast/phytozome/11.0.2/Proteomes/314.fullHeader
# Fields: query id, subject id, % identity, alignment length, mismatches, gap opens, q. start, q. end, s. start, s. end, evalue, bit score
# 1 hits found
HvERF4.7	Bradi4g41616.1 (M=4) PTHR31190:SF30 - ETHYLENE-RESPONSIVE TRANSCRIPTION FACTOR 15-RELATED	51.23	324	112	11	1	289	1	313	6e-47	164
# BLASTP 2.2.26+
# Query: HvERF4.8
# Database: /webfs/projectdirs/zome/blast/phytozome/11.0.2/Proteomes/314.fullHeader
# Fields: query id, subject id, % identity, alignment length, mismatches, gap opens, q. start, q. end, s. start, s. end, evalue, bit score
# 1 hits found
HvERF4.8	Bradi2g56145.1 (M=161) PF00847 - AP2 domain (AP2)	57.14	280	95	7	1	261	1	274	3e-35	135
# BLASTP 2.2.26+
# Query: HvERF4.9
# Database: /webfs/projectdirs/zome/blast/phytozome/11.0.2/Proteomes/314.fullHeader
# Fields: query id, subject id, % identity, alignment length, mismatches, gap opens, q. start, q. end, s. start, s. end, evalue, bit score
# 1 hits found
HvERF4.9	Bradi2g24175.2 (M=161) PF00847 - AP2 domain (AP2)	62.25	151	39	3	37	174	152	297	6e-27	108
# BLASTP 2.2.26+
# Query: HvERF4.10
# Database: /webfs/projectdirs/zome/blast/phytozome/11.0.2/Proteomes/314.fullHeader
# Fields: query id, subject id, % identity, alignment length, mismatches, gap opens, q. start, q. end, s. start, s. end, evalue, bit score
# 1 hits found
HvERF4.10	Bradi2g24175.2 (M=161) PF00847 - AP2 domain (AP2)	73.21	112	19	1	20	120	186	297	7e-26	105
# BLASTP 2.2.26+
# Query: HvERF5.1
# Database: /webfs/projectdirs/zome/blast/phytozome/11.0.2/Proteomes/314.fullHeader
# Fields: query id, subject id, % identity, alignment length, mismatches, gap opens, q. start, q. end, s. start, s. end, evalue, bit score
# 1 hits found
HvERF5.1	Bradi2g02100.1 (M=161) PF00847 - AP2 domain (AP2)	64.84	347	109	5	1	345	1	336	5e-67	218
# BLASTP 2.2.26+
# Query: HvERF5.2
# Database: /webfs/projectdirs/zome/blast/phytozome/11.0.2/Proteomes/314.fullHeader
# Fields: query id, subject id, % identity, alignment length, mismatches, gap opens, q. start, q. end, s. start, s. end, evalue, bit score
# 2 hits found
HvERF5.2	Bradi1g04110.1 (M=161) PF00847 - AP2 domain (AP2)	67.59	145	41	2	1	144	1	140	8e-22	94.4
HvERF5.2	Bradi1g04110.1 (M=161) PF00847 - AP2 domain (AP2)	58.43	89	25	2	248	336	225	301	9e-22	94.4
# BLASTP 2.2.26+
# Query: HvERF5.3
# Database: /webfs/projectdirs/zome/blast/phytozome/11.0.2/Proteomes/314.fullHeader
# Fields: query id, subject id, % identity, alignment length, mismatches, gap opens, q. start, q. end, s. start, s. end, evalue, bit score
# 1 hits found
HvERF5.3	Bradi2g31480.1 (M=1) PTHR31190:SF11 - ETHYLENE-RESPONSIVE TRANSCRIPTION FACTOR ERF098	50.56	267	89	11	24	283	24	254	5e-34	127
# BLASTP 2.2.26+
# Query: HvERF5.4
# Database: /webfs/projectdirs/zome/blast/phytozome/11.0.2/Proteomes/314.fullHeader
# Fields: query id, subject id, % identity, alignment length, mismatches, gap opens, q. start, q. end, s. start, s. end, evalue, bit score
# 1 hits found
HvERF5.4	Bradi2g45530.1 (M=4) PTHR31190:SF27 - ETHYLENE-RESPONSIVE TRANSCRIPTION FACTOR CRF1-RELATED	70.83	48	14	0	118	165	106	153	2e-14	73.2
# BLASTP 2.2.26+
# Query: HvERF5.5
# Database: /webfs/projectdirs/zome/blast/phytozome/11.0.2/Proteomes/314.fullHeader
# Fields: query id, subject id, % identity, alignment length, mismatches, gap opens, q. start, q. end, s. start, s. end, evalue, bit score
# 1 hits found
HvERF5.5	Bradi2g45530.1 (M=4) PTHR31190:SF27 - ETHYLENE-RESPONSIVE TRANSCRIPTION FACTOR CRF1-RELATED	73.44	305	66	10	1	295	1	300	2e-109	324
# BLASTP 2.2.26+
# Query: HvERF5.6
# Database: /webfs/projectdirs/zome/blast/phytozome/11.0.2/Proteomes/314.fullHeader
# Fields: query id, subject id, % identity, alignment length, mismatches, gap opens, q. start, q. end, s. start, s. end, evalue, bit score
# 1 hits found
HvERF5.6	Bradi2g07357.1 (M=1) PTHR31194//PTHR31194:SF16 - SHN SHINE , DNA BINDING / TRANSCRIPTION FACTOR	72.58	361	89	7	1	353	1	359	6e-135	393
# BLASTP 2.2.26+
# Query: HvERF6.1
# Database: /webfs/projectdirs/zome/blast/phytozome/11.0.2/Proteomes/314.fullHeader
# Fields: query id, subject id, % identity, alignment length, mismatches, gap opens, q. start, q. end, s. start, s. end, evalue, bit score
# 1 hits found
HvERF6.1	Bradi3g04410.1 (M=161) PF00847 - AP2 domain (AP2)	62.57	187	56	5	15	199	19	193	3e-18	80.5
# BLASTP 2.2.26+
# Query: HvERF6.2
# Database: /webfs/projectdirs/zome/blast/phytozome/11.0.2/Proteomes/314.fullHeader
# Fields: query id, subject id, % identity, alignment length, mismatches, gap opens, q. start, q. end, s. start, s. end, evalue, bit score
# 1 hits found
HvERF6.2	Bradi1g33550.1 (M=161) PF00847 - AP2 domain (AP2)	73.08	182	37	4	19	199	18	188	3e-49	162
# BLASTP 2.2.26+
# Query: HvERF6.3
# Database: /webfs/projectdirs/zome/blast/phytozome/11.0.2/Proteomes/314.fullHeader
# Fields: query id, subject id, % identity, alignment length, mismatches, gap opens, q. start, q. end, s. start, s. end, evalue, bit score
# 1 hits found
HvERF6.3	Bradi1g33550.1 (M=161) PF00847 - AP2 domain (AP2)	51.79	56	25	1	44	97	21	76	2e-08	52.8
# BLASTP 2.2.26+
# Query: HvERF6.4
# Database: /webfs/projectdirs/zome/blast/phytozome/11.0.2/Proteomes/314.fullHeader
# Fields: query id, subject id, % identity, alignment length, mismatches, gap opens, q. start, q. end, s. start, s. end, evalue, bit score
# 1 hits found
HvERF6.4	Bradi3g06562.1 (M=161) PF00847 - AP2 domain (AP2)	79.23	183	34	2	28	210	24	202	4e-31	115
# BLASTP 2.2.26+
# Query: HvERF6.5
# Database: /webfs/projectdirs/zome/blast/phytozome/11.0.2/Proteomes/314.fullHeader
# Fields: query id, subject id, % identity, alignment length, mismatches, gap opens, q. start, q. end, s. start, s. end, evalue, bit score
# 1 hits found
HvERF6.5	Bradi5g21250.3 (M=161) PF00847 - AP2 domain (AP2)	90.41	73	5	1	19	91	16	86	7e-30	110
# BLASTP 2.2.26+
# Query: Soloist
# Database: /webfs/projectdirs/zome/blast/phytozome/11.0.2/Proteomes/314.fullHeader
# Fields: query id, subject id, % identity, alignment length, mismatches, gap opens, q. start, q. end, s. start, s. end, evalue, bit score
# 1 hits found
Soloist	Bradi1g47480.1 (M=2) PTHR31194//PTHR31194:SF15 - SHN SHINE , DNA BINDING / TRANSCRIPTION FACTOR	64.02	164	48	1	1	164	1	153	3e-43	144
# BLAST processed 17 queries

## Sheet: 整理
HvAP2-18	Bradi1g18871.1 (M=6) PTHR31194:SF0 - ETHYLENE-RESPONSIVE TRANSCRIPTION FACTOR CRF3-RELATED	37.65	162	81	5	205	364	172	315	2e-14	74.3
HvAP2-4	Bradi1g31337.1 (M=161) PF00847 - AP2 domain (AP2)	39.53	86	44	1	40	117	117	202	2e-09	58.5
HvERF2.2	Bradi3g60120.3 (M=1) PTHR31190:SF4 - ETHYLENE-RESPONSIVE TRANSCRIPTION FACTOR ERF071-RELATED	40.1	419	119	11	12	323	1	394	5e-77	244
HvAP2-16	Bradi3g60120.3 (M=1) PTHR31190:SF4 - ETHYLENE-RESPONSIVE TRANSCRIPTION FACTOR ERF071-RELATED	40.29	412	115	10	1	305	1	388	2e-76	243
HvERF2.1	Bradi3g60120.2	41.75	285	76	3	1	195	1	285	1e-62	200
HvDREB1.9	Bradi4g35600.1 (M=161) PF00847 - AP2 domain (AP2)	42.31	234	93	8	24	221	21	248	3e-24	98.6
HvDREB1.11	Bradi4g35650.1 (M=161) PF00847 - AP2 domain (AP2)	45.02	211	100	6	20	221	33	236	5e-24	98.2
HvDREB1.10	Bradi4g35600.1 (M=161) PF00847 - AP2 domain (AP2)	46.55	232	90	10	11	211	20	248	1e-34	126
HvERF4.5	Bradi3g41543.2 (M=161) PF00847 - AP2 domain (AP2)	48.21	224	83	6	1	198	55	271	5e-30	115
HvERF2.10	Bradi3g60120.3 (M=1) PTHR31190:SF4 - ETHYLENE-RESPONSIVE TRANSCRIPTION FACTOR ERF071-RELATED	49.04	314	113	4	33	300	69	381	4e-73	234
HvERF2.7	Bradi3g60120.3 (M=1) PTHR31190:SF4 - ETHYLENE-RESPONSIVE TRANSCRIPTION FACTOR ERF071-RELATED	49.39	328	88	6	100	365	77	388	3e-80	255
HvERF2.9	Bradi3g60120.3 (M=1) PTHR31190:SF4 - ETHYLENE-RESPONSIVE TRANSCRIPTION FACTOR ERF071-RELATED	49.51	307	108	3	36	296	72	377	7e-78	246
HvERF5.3	Bradi2g31480.1 (M=1) PTHR31190:SF11 - ETHYLENE-RESPONSIVE TRANSCRIPTION FACTOR ERF098	50.56	267	89	11	24	283	24	254	5e-34	127
HvAP2-17	Bradi3g04381.1 (M=6) PTHR31194:SF0 - ETHYLENE-RESPONSIVE TRANSCRIPTION FACTOR CRF3-RELATED	50.76	132	58	5	160	287	202	330	4e-12	66.2
HvERF1.5	Bradi3g47610.2 (M=161) PF00847 - AP2 domain (AP2)	50.94	106	29	6	198	296	258	347	2e-17	82
HvERF2.17	Bradi1g72457.1 (M=4) PTHR31190:SF30 - ETHYLENE-RESPONSIVE TRANSCRIPTION FACTOR 15-RELATED	51.18	340	106	12	1	313	1	307	5e-55	184
HvERF4.7	Bradi4g41616.1 (M=4) PTHR31190:SF30 - ETHYLENE-RESPONSIVE TRANSCRIPTION FACTOR 15-RELATED	51.23	324	112	11	1	289	1	313	6e-47	164
HvERF2.8	Bradi3g60120.3 (M=1) PTHR31190:SF4 - ETHYLENE-RESPONSIVE TRANSCRIPTION FACTOR ERF071-RELATED	51.27	314	110	3	33	304	69	381	2e-82	259
HvERF1.6	Bradi2g27920.1 (M=1) PTHR31190:SF21 - ETHYLENE-RESPONSIVE TRANSCRIPTION FACTOR 13	51.61	62	30	0	2	63	34	95	1e-14	68.9
HvERF6.3	Bradi1g33550.1 (M=161) PF00847 - AP2 domain (AP2)	51.79	56	25	1	44	97	21	76	2e-08	52.8
HvDREB2.7	Bradi3g12680.1 (M=161) PF00847 - AP2 domain (AP2)	51.83	191	87	1	1	191	1	186	1e-44	150
HvERF2.6	Bradi3g60120.3 (M=1) PTHR31190:SF4 - ETHYLENE-RESPONSIVE TRANSCRIPTION FACTOR ERF071-RELATED	52.44	328	100	8	91	370	69	388	7e-76	244
HvERF4.1	Bradi3g38140.1 (M=161) PF00847 - AP2 domain (AP2)	53.42	234	86	6	29	240	43	275	4e-55	181
HvERF2.18	Bradi1g72449.1 (M=161) PF00847 - AP2 domain (AP2)	53.43	350	136	9	1	335	1	338	9e-61	201
HvERF2.16	Bradi1g72457.1 (M=4) PTHR31190:SF30 - ETHYLENE-RESPONSIVE TRANSCRIPTION FACTOR 15-RELATED	54.59	229	85	5	19	244	95	307	3e-39	140
HvDREB2.5	Bradi1g54450.1 (M=6) PTHR31194:SF0 - ETHYLENE-RESPONSIVE TRANSCRIPTION FACTOR CRF3-RELATED	54.69	256	87	7	31	282	26	256	3e-51	172
HvERF4.2	Bradi3g58015.1 (M=161) PF00847 - AP2 domain (AP2)	54.98	271	75	9	1	248	1	247	1e-45	156
HvDREB1.6	Bradi4g35590.1 (M=161) PF00847 - AP2 domain (AP2)	55.12	254	90	5	1	239	1	245	3e-66	209
HvERF2.5	Bradi3g60120.2	55.82	292	86	3	1	250	1	291	1e-95	288
HvERF2.3	Bradi3g60120.3 (M=1) PTHR31190:SF4 - ETHYLENE-RESPONSIVE TRANSCRIPTION FACTOR ERF071-RELATED	55.83	412	121	7	1	369	1	394	2e-132	389
HvDREB2.11	Bradi2g29960.4	56.21	290	97	6	1	287	1	263	2e-86	263
HvERF4.8	Bradi2g56145.1 (M=161) PF00847 - AP2 domain (AP2)	57.14	280	95	7	1	261	1	274	3e-35	135
HvERF3.8	Bradi1g00666.2	57.61	184	58	5	5	170	84	265	1e-38	136
HvERF2.15	Bradi1g72457.1 (M=4) PTHR31190:SF30 - ETHYLENE-RESPONSIVE TRANSCRIPTION FACTOR 15-RELATED	58.22	225	57	7	25	231	102	307	9e-46	157
HvERF5.2	Bradi1g04110.1 (M=161) PF00847 - AP2 domain (AP2)	58.43	89	25	2	248	336	225	301	9e-22	94.4
HvAP2-19	Bradi4g27850.1	59.64	337	79	4	2	309	6	314	2e-93	284
HvDREB1.5	Bradi4g35600.1 (M=161) PF00847 - AP2 domain (AP2)	59.92	247	79	6	4	233	5	248	3e-69	217
HvDREB2.10	Bradi2g29960.4	60.67	178	56	5	1	175	1	167	4e-46	157
HvDREB2.8	Bradi3g12680.1 (M=161) PF00847 - AP2 domain (AP2)	60.87	46	14	2	170	211	162	207	1e-08	54.3
HvDREB6.3	Bradi5g16450.1 (M=161) PF00847 - AP2 domain (AP2)	61.04	403	108	15	29	395	94	483	5e-107	328
HvDREB6.1	Bradi3g58980.1 (M=161) PF00847 - AP2 domain (AP2)	61.18	85	28	1	115	199	154	233	8e-27	108
HvDREB4.1	Bradi3g50620.1 (M=2) PTHR31985:SF3 - ETHYLENE-RESPONSIVE TRANSCRIPTION FACTOR ERF019-RELATED	61.3	261	84	8	1	253	1	252	7e-43	149
HvDREB2.6	Bradi4g03371.3	61.68	381	100	11	50	407	62	419	5e-89	280
HvERF4.4	Bradi3g38140.1 (M=161) PF00847 - AP2 domain (AP2)	61.99	271	69	7	1	239	1	269	1e-77	240
HvDREB4.6	Bradi3g31600.1 (M=161) PF00847 - AP2 domain (AP2)	62.07	203	69	4	2	199	3	202	1e-32	119
HvERF4.9	Bradi2g24175.2 (M=161) PF00847 - AP2 domain (AP2)	62.25	151	39	3	37	174	152	297	6e-27	108
HvERF6.1	Bradi3g04410.1 (M=161) PF00847 - AP2 domain (AP2)	62.57	187	56	5	15	199	19	193	3e-18	80.5
HvERF4.6	Bradi5g08380.1 Puttive AP2/ERF domain-containing transcription factor	62.76	239	54	7	1	208	1	235	2e-60	196
HvDREB1.2	Bradi3g51630.3	62.88	229	72	6	1	218	1	227	3e-66	207
HvERF2.12	Bradi1g17961.1 (M=161) PF00847 - AP2 domain (AP2)	63.19	144	39	2	106	249	1	130	4e-35	128
HvDREB6.5	Bradi3g58980.1 (M=161) PF00847 - AP2 domain (AP2)	63.24	340	90	10	1	330	1	315	6e-90	276
HvDREB6.4	Bradi1g45470.1 (M=161) PF00847 - AP2 domain (AP2)	63.49	378	103	12	1	370	1	351	3e-78	248
HvAP2-6	Bradi1g07290.5	63.51	496	150	12	1	479	1	482	8e-160	474
HvERF3.3	Bradi5g17490.1 (M=161) PF00847 - AP2 domain (AP2)	63.54	373	84	15	1	330	1	364	1e-101	307
Soloist	Bradi1g47480.1 (M=2) PTHR31194//PTHR31194:SF15 - SHN SHINE , DNA BINDING / TRANSCRIPTION FACTOR	64.02	164	48	1	1	164	1	153	3e-43	144
HvERF3.9	Bradi1g00666.2	64.23	246	59	8	16	244	23	256	6e-64	206
HvDREB5.4	Bradi1g46120.1 (M=161) PF00847 - AP2 domain (AP2)	64.32	227	68	5	17	241	16	231	9e-49	164
HvERF5.1	Bradi2g02100.1 (M=161) PF00847 - AP2 domain (AP2)	64.84	347	109	5	1	345	1	336	5e-67	218
HvDREB2.4	Bradi1g23756.1 (M=6) PTHR31194:SF0 - ETHYLENE-RESPONSIVE TRANSCRIPTION FACTOR CRF3-RELATED	64.86	111	27	3	199	301	187	293	4e-34	128
HvRAV-5	Bradi2g47220.1 ABI3VP1 transcription factor	64.89	413	108	10	1	386	1	403	2e-135	398
HvDREB6.6	Bradi1g71740.1 (M=161) PF00847 - AP2 domain (AP2)	65.47	278	70	9	2	263	20	287	2e-71	224
HvDREB5.3	Bradi1g67350.1 (M=161) PF00847 - AP2 domain (AP2)	65.61	253	56	12	1	229	1	246	4e-62	198
HvERF3.2	Bradi5g17480.1 (M=4) PTHR31190:SF30 - ETHYLENE-RESPONSIVE TRANSCRIPTION FACTOR 15-RELATED	65.81	313	63	9	1	293	1	289	5e-86	263
HvERF3.6	Bradi4g38932.1 (M=161) PF00847 - AP2 domain (AP2)	66.22	222	55	4	118	326	165	379	2e-65	214
HvDREB1.12	Bradi4g35650.1 (M=161) PF00847 - AP2 domain (AP2)	66.28	86	28	1	26	110	33	118	4e-20	87.8
HvERF2.14	Bradi2g27920.1 (M=1) PTHR31190:SF21 - ETHYLENE-RESPONSIVE TRANSCRIPTION FACTOR 13	66.3	184	42	6	1	181	1	167	6e-47	154
HvDREB1.3	Bradi1g49570.1 (M=161) PF00847 - AP2 domain (AP2)	66.37	223	59	6	2	214	8	224	2e-48	161
HvERF3.5	Bradi1g75040.1 Putative Dehydration-responsive element-binding protein DREB	66.41	128	37	2	1	122	1	128	5e-35	120
HvERF4.3	Bradi3g38140.1 (M=161) PF00847 - AP2 domain (AP2)	66.91	269	69	10	3	251	11	279	3e-81	249
HvDREB4.4	Bradi1g38110.2 (M=161) PF00847 - AP2 domain (AP2)	67.57	222	47	8	44	249	102	314	7e-53	177
HvERF5.2	Bradi1g04110.1 (M=161) PF00847 - AP2 domain (AP2)	67.59	145	41	2	1	144	1	140	8e-22	94.4
HvDREB2.3	Bradi1g47480.1 (M=2) PTHR31194//PTHR31194:SF15 - SHN SHINE , DNA BINDING / TRANSCRIPTION FACTOR	67.86	168	34	3	1	163	1	153	1e-44	147
HvDREB5.1	Bradi5g24110.1 (M=161) PF00847 - AP2 domain (AP2)	67.93	184	43	2	71	245	73	249	3e-60	194
HvDREB1.7	Bradi4g35630.1 (M=161) PF00847 - AP2 domain (AP2)	68.37	215	58	6	82	289	43	254	4e-55	182
HvRAV-1	Bradi2g02720.1 ABI3VP1 transcription factor	68.47	314	68	9	57	346	55	361	4e-122	360
HvRAV-2	Bradi2g02720.1 ABI3VP1 transcription factor	69.67	300	61	10	62	339	55	346	1e-114	342
HvDREB1.4	Bradi1g49570.1 (M=161) PF00847 - AP2 domain (AP2)	69.86	209	59	3	28	234	18	224	2e-46	157
HvRAV-4	Bradi2g02710.1 putative AP2 domain containing protein RAP2.8 (DREB)	70	270	64	6	48	309	99	359	3e-100	304
HvAP2-14	Bradi1g03880.1 Apetala2 domain	70.43	443	113	9	1	435	1	433	2e-154	449
HvAP2-11	Bradi1g30337.2 (M=161) PF00847 - AP2 domain (AP2)	70.47	254	54	5	28	280	105	338	3e-89	275
HvERF1.5	Bradi3g47610.2 (M=161) PF00847 - AP2 domain (AP2)	70.59	102	20	3	36	131	92	189	3e-36	135
HvERF5.4	Bradi2g45530.1 (M=4) PTHR31190:SF27 - ETHYLENE-RESPONSIVE TRANSCRIPTION FACTOR CRF1-RELATED	70.83	48	14	0	118	165	106	153	2e-14	73.2
HvERF2.11	Bradi4g31040.1 (M=161) PF00847 - AP2 domain (AP2)	71.19	295	67	4	105	385	111	401	2e-114	343
HvDREB1.8	Bradi4g35650.1 (M=161) PF00847 - AP2 domain (AP2)	71.26	247	59	5	1	244	1	238	1e-73	228
HvDREB6.2	Bradi3g49810.1 (M=161) PF00847 - AP2 domain (AP2)	71.36	426	99	9	51	459	51	470	2e-123	372
HvERF2.13	Bradi2g11890.1 (M=161) PF00847 - AP2 domain (AP2)	71.43	203	49	4	1	201	1	196	4e-56	180
HvERF2.4	Bradi1g46690.3 (M=161) PF00847 - AP2 domain (AP2)	71.55	355	93	3	1	351	1	351	1e-168	479
HvERF3.7	Bradi3g12566.1 (M=161) PF00847 - AP2 domain (AP2)	71.72	145	33	2	109	249	153	293	3e-51	172
HvRAV-3	Bradi2g02720.1 ABI3VP1 transcription factor	72.01	318	55	10	63	356	55	362	9e-129	378
HvAP2-2	Bradi5g14960.1 (M=3) PTHR32467:SF8 - AP2-LIKE ETHYLENE-RESPONSIVE TRANSCRIPTION FACTOR BBM	72.24	335	64	10	1	317	1	324	5e-140	417
HvAP2-3	Bradi5g24360.2 (M=161) PF00847 - AP2 domain (AP2)	72.32	448	109	7	23	459	48	491	4e-163	474
HvERF5.6	Bradi2g07357.1 (M=1) PTHR31194//PTHR31194:SF16 - SHN SHINE , DNA BINDING / TRANSCRIPTION FACTOR	72.58	361	89	7	1	353	1	359	6e-135	393
HvERF6.2	Bradi1g33550.1 (M=161) PF00847 - AP2 domain (AP2)	73.08	182	37	4	19	199	18	188	3e-49	162
HvERF4.10	Bradi2g24175.2 (M=161) PF00847 - AP2 domain (AP2)	73.21	112	19	1	20	120	186	297	7e-26	105
HvERF5.5	Bradi2g45530.1 (M=4) PTHR31190:SF27 - ETHYLENE-RESPONSIVE TRANSCRIPTION FACTOR CRF1-RELATED	73.44	305	66	10	1	295	1	300	2e-109	324
HvERF3.1	Bradi3g50490.1 (M=4) PTHR31190:SF30 - ETHYLENE-RESPONSIVE TRANSCRIPTION FACTOR 15-RELATED	73.65	296	61	6	1	279	1	296	7e-104	309
HvDREB4.5	Bradi3g51610.1 Putative DRE binding factor 2	73.79	206	45	5	65	262	81	285	5e-74	231
HvRAV-6	Bradi2g47220.1 ABI3VP1 transcription factor	74.26	373	63	11	37	379	33	402	2e-141	412
HvDREB2.9	Bradi2g04000.2 (M=3) PTHR31241:SF2 - DEHYDRATION-RESPONSIVE ELEMENT-BINDING PROTEIN 2A-RELATED	75.49	253	61	1	1	252	1	253	1e-120	350
HvERF1.3	Bradi2g52380.1 Putative Dehydration-responsive element-binding protein DREB	75.56	180	33	6	1	175	1	174	9e-60	187
HvERF1.2	Bradi2g21060.1 (M=161) PF00847 - AP2 domain (AP2)	75.73	206	33	8	38	231	35	235	3e-47	159
HvAP2-4	Bradi1g31337.1 (M=161) PF00847 - AP2 domain (AP2)	75.92	299	47	8	1	286	180	466	6e-129	379
HvAP2-1	Bradi5g14960.1 (M=3) PTHR32467:SF8 - AP2-LIKE ETHYLENE-RESPONSIVE TRANSCRIPTION FACTOR BBM	77.41	704	99	22	1	659	1	689	0	857
HvDREB4.2	Bradi5g17610.1 (M=2) PTHR31985:SF3 - ETHYLENE-RESPONSIVE TRANSCRIPTION FACTOR ERF019-RELATED	77.42	31	4	2	245	275	268	295	1e-06	49.7
HvERF1.4	Bradi5g08471.1 (M=161) PF00847 - AP2 domain (AP2)	77.45	235	36	8	37	263	35	260	7e-93	279
HvDREB4.3	Bradi3g50630.1 (M=161) PF00847 - AP2 domain (AP2)	77.84	185	34	4	42	219	53	237	1e-54	178
HvDREB5.2	Bradi1g48320.1 Dehydration-responsive element-binding protein DREB	77.86	131	22	2	56	182	49	176	9e-35	123
HvAP2-5	Bradi1g69209.3	78.77	537	66	11	1	516	1	510	0	598
HvERF1.1	Bradi2g52370.1 (M=161) PF00847 - AP2 domain (AP2)	78.86	246	42	5	1	240	1	242	7e-54	177
HvAP2-8	Bradi3g59300.1 (M=161) PF00847 - AP2 domain (AP2)	78.93	375	74	2	1	374	2	372	0	560
HvERF6.4	Bradi3g06562.1 (M=161) PF00847 - AP2 domain (AP2)	79.23	183	34	2	28	210	24	202	4e-31	115
HvDREB2.2	Bradi1g36590.1 (M=2) PTHR31194//PTHR31194:SF10 - SHN SHINE , DNA BINDING / TRANSCRIPTION FACTOR	79.53	215	38	2	1	213	1	211	5e-84	253
HvAP2-9	Bradi4g43877.1 (M=2) PTHR32467:SF21 - ETHYLENE-RESPONSIVE TRANSCRIPTION FACTOR WRI1	79.59	343	63	3	83	423	83	420	5e-173	495
HvDREB1.1	Bradi3g51630.3	79.74	227	36	4	1	217	1	227	2e-82	249
HvERF3.4	Bradi5g17490.1 (M=161) PF00847 - AP2 domain (AP2)	80.28	71	14	0	81	151	171	241	6e-21	90.9
HvDREB4.2	Bradi5g17610.1 (M=2) PTHR31985:SF3 - ETHYLENE-RESPONSIVE TRANSCRIPTION FACTOR ERF019-RELATED	80.34	117	15	2	64	172	73	189	8e-53	177
HvAP2-13	Bradi2g37800.10 Apetala2 domain	80.47	256	45	3	1	251	229	484	4e-118	352
HvAP2-12	Bradi5g24100.1 Apetala2 domain	84.84	277	34	5	114	389	110	379	3e-132	395
HvDREB6.7	Bradi4g29010.1 (M=161) PF00847 - AP2 domain (AP2)	85.56	284	38	2	1	283	1	282	2e-99	297
HvAP2-10	Bradi2g26987.1 (M=161) PF00847 - AP2 domain (AP2)	86.3	416	53	3	1	415	1	413	0	649
HvDREB2.4	Bradi1g23756.1 (M=6) PTHR31194:SF0 - ETHYLENE-RESPONSIVE TRANSCRIPTION FACTOR CRF3-RELATED	86.99	123	15	1	1	122	1	123	9e-40	144
HvAP2-7	Bradi3g15880.1 Putative AP2-like protein	87.23	235	29	1	42	276	52	285	7e-147	419
HvDREB2.1	Bradi3g07450.1 (M=2) PTHR31194//PTHR31194:SF10 - SHN SHINE , DNA BINDING / TRANSCRIPTION FACTOR	88.63	211	19	2	1	206	1	211	9e-96	282
HvDREB2.8	Bradi3g12680.1 (M=161) PF00847 - AP2 domain (AP2)	90.36	83	8	0	13	95	13	95	5e-37	132
HvERF6.5	Bradi5g21250.3 (M=161) PF00847 - AP2 domain (AP2)	90.41	73	5	1	19	91	16	86	7e-30	110
HvAP2-15	Bradi3g43822.2 (M=161) PF00847 - AP2 domain (AP2)	92.46	199	13	1	1	199	103	299	1e-107	317
HvDREB5.5	Bradi3g57862.1 (M=161) PF00847 - AP2 domain (AP2)	100	32	0	0	37	68	31	62	4e-15	72
# Fields: query id	subject id	% identity	alignment length	mismatches	gap opens	q. start	q. end	s. start	s. end	evalue	bit score
# BLASTP 2.2.26+
# Query: HvAP2-1
# Database: /webfs/projectdirs/zome/blast/phytozome/11.0.2/Proteomes/314.fullHeader
# 1 hits found
# BLASTP 2.2.26+
# Query: HvAP2-2
# Database: /webfs/projectdirs/zome/blast/phytozome/11.0.2/Proteomes/314.fullHeader
# Fields: query id, subject id, % identity, alignment length, mismatches, gap opens, q. start, q. end, s. start, s. end, evalue, bit score
# 1 hits found
# BLASTP 2.2.26+
# Query: HvAP2-3
# Database: /webfs/projectdirs/zome/blast/phytozome/11.0.2/Proteomes/314.fullHeader
# Fields: query id, subject id, % identity, alignment length, mismatches, gap opens, q. start, q. end, s. start, s. end, evalue, bit score
# 1 hits found
# BLASTP 2.2.26+
# Query: HvAP2-4
# Database: /webfs/projectdirs/zome/blast/phytozome/11.0.2/Proteomes/314.fullHeader
# Fields: query id, subject id, % identity, alignment length, mismatches, gap opens, q. start, q. end, s. start, s. end, evalue, bit score
# 2 hits found
# BLASTP 2.2.26+
# Query: HvAP2-5
# Database: /webfs/projectdirs/zome/blast/phytozome/11.0.2/Proteomes/314.fullHeader
# Fields: query id, subject id, % identity, alignment length, mismatches, gap opens, q. start, q. end, s. start, s. end, evalue, bit score
# 1 hits found
# BLASTP 2.2.26+
# Query: HvAP2-6
# Database: /webfs/projectdirs/zome/blast/phytozome/11.0.2/Proteomes/314.fullHeader
# Fields: query id, subject id, % identity, alignment length, mismatches, gap opens, q. start, q. end, s. start, s. end, evalue, bit score
# 1 hits found
# BLASTP 2.2.26+
# Query: HvAP2-7
# Database: /webfs/projectdirs/zome/blast/phytozome/11.0.2/Proteomes/314.fullHeader
# Fields: query id, subject id, % identity, alignment length, mismatches, gap opens, q. start, q. end, s. start, s. end, evalue, bit score
# 1 hits found
# BLASTP 2.2.26+
# Query: HvAP2-8
# Database: /webfs/projectdirs/zome/blast/phytozome/11.0.2/Proteomes/314.fullHeader
# Fields: query id, subject id, % identity, alignment length, mismatches, gap opens, q. start, q. end, s. start, s. end, evalue, bit score
# 1 hits found
# BLASTP 2.2.26+
# Query: HvAP2-9
# Database: /webfs/projectdirs/zome/blast/phytozome/11.0.2/Proteomes/314.fullHeader
# Fields: query id, subject id, % identity, alignment length, mismatches, gap opens, q. start, q. end, s. start, s. end, evalue, bit score
# 1 hits found
# BLASTP 2.2.26+
# Query: HvAP2-10
# Database: /webfs/projectdirs/zome/blast/phytozome/11.0.2/Proteomes/314.fullHeader
# Fields: query id, subject id, % identity, alignment length, mismatches, gap opens, q. start, q. end, s. start, s. end, evalue, bit score
# 1 hits found
# BLASTP 2.2.26+
# Query: HvAP2-11
# Database: /webfs/projectdirs/zome/blast/phytozome/11.0.2/Proteomes/314.fullHeader
# Fields: query id, subject id, % identity, alignment length, mismatches, gap opens, q. start, q. end, s. start, s. end, evalue, bit score
# 1 hits found
# BLASTP 2.2.26+
# Query: HvAP2-12
# Database: /webfs/projectdirs/zome/blast/phytozome/11.0.2/Proteomes/314.fullHeader
# Fields: query id, subject id, % identity, alignment length, mismatches, gap opens, q. start, q. end, s. start, s. end, evalue, bit score
# 1 hits found
# BLASTP 2.2.26+
# Query: HvAP2-13
# Database: /webfs/projectdirs/zome/blast/phytozome/11.0.2/Proteomes/314.fullHeader
# Fields: query id, subject id, % identity, alignment length, mismatches, gap opens, q. start, q. end, s. start, s. end, evalue, bit score
# 1 hits found
# BLASTP 2.2.26+
# Query: HvAP2-14
# Database: /webfs/projectdirs/zome/blast/phytozome/11.0.2/Proteomes/314.fullHeader
# Fields: query id, subject id, % identity, alignment length, mismatches, gap opens, q. start, q. end, s. start, s. end, evalue, bit score
# 1 hits found
# BLASTP 2.2.26+
# Query: HvAP2-15
# Database: /webfs/projectdirs/zome/blast/phytozome/11.0.2/Proteomes/314.fullHeader
# Fields: query id, subject id, % identity, alignment length, mismatches, gap opens, q. start, q. end, s. start, s. end, evalue, bit score
# 1 hits found
# BLASTP 2.2.26+
# Query: HvAP2-16
# Database: /webfs/projectdirs/zome/blast/phytozome/11.0.2/Proteomes/314.fullHeader
# Fields: query id, subject id, % identity, alignment length, mismatches, gap opens, q. start, q. end, s. start, s. end, evalue, bit score
# 1 hits found
# BLASTP 2.2.26+
# Query: HvAP2-17
# Database: /webfs/projectdirs/zome/blast/phytozome/11.0.2/Proteomes/314.fullHeader
# Fields: query id, subject id, % identity, alignment length, mismatches, gap opens, q. start, q. end, s. start, s. end, evalue, bit score
# 1 hits found
# BLASTP 2.2.26+
# Query: HvAP2-18
# Database: /webfs/projectdirs/zome/blast/phytozome/11.0.2/Proteomes/314.fullHeader
# Fields: query id, subject id, % identity, alignment length, mismatches, gap opens, q. start, q. end, s. start, s. end, evalue, bit score
# 1 hits found
# BLASTP 2.2.26+
# Query: HvAP2-19
# Database: /webfs/projectdirs/zome/blast/phytozome/11.0.2/Proteomes/314.fullHeader
# Fields: query id, subject id, % identity, alignment length, mismatches, gap opens, q. start, q. end, s. start, s. end, evalue, bit score
# 1 hits found
# BLASTP 2.2.26+
# Query: HvRAV-1
# Database: /webfs/projectdirs/zome/blast/phytozome/11.0.2/Proteomes/314.fullHeader
# Fields: query id, subject id, % identity, alignment length, mismatches, gap opens, q. start, q. end, s. start, s. end, evalue, bit score
# 1 hits found
# BLASTP 2.2.26+
# Query: HvRAV-2
# Database: /webfs/projectdirs/zome/blast/phytozome/11.0.2/Proteomes/314.fullHeader
# Fields: query id, subject id, % identity, alignment length, mismatches, gap opens, q. start, q. end, s. start, s. end, evalue, bit score
# 1 hits found
# BLASTP 2.2.26+
# Query: HvRAV-3
# Database: /webfs/projectdirs/zome/blast/phytozome/11.0.2/Proteomes/314.fullHeader
# Fields: query id, subject id, % identity, alignment length, mismatches, gap opens, q. start, q. end, s. start, s. end, evalue, bit score
# 1 hits found
# BLASTP 2.2.26+
# Query: HvRAV-4
# Database: /webfs/projectdirs/zome/blast/phytozome/11.0.2/Proteomes/314.fullHeader
# Fields: query id, subject id, % identity, alignment length, mismatches, gap opens, q. start, q. end, s. start, s. end, evalue, bit score
# 1 hits found
# BLASTP 2.2.26+
# Query: HvRAV-5
# Database: /webfs/projectdirs/zome/blast/phytozome/11.0.2/Proteomes/314.fullHeader
# Fields: query id, subject id, % identity, alignment length, mismatches, gap opens, q. start, q. end, s. start, s. end, evalue, bit score
# 1 hits found
# BLASTP 2.2.26+
# Query: HvRAV-6
# Database: /webfs/projectdirs/zome/blast/phytozome/11.0.2/Proteomes/314.fullHeader
# Fields: query id, subject id, % identity, alignment length, mismatches, gap opens, q. start, q. end, s. start, s. end, evalue, bit score
# 1 hits found
# BLASTP 2.2.26+
# Query: HvDREB1.1
# Database: /webfs/projectdirs/zome/blast/phytozome/11.0.2/Proteomes/314.fullHeader
# Fields: query id, subject id, % identity, alignment length, mismatches, gap opens, q. start, q. end, s. start, s. end, evalue, bit score
# 1 hits found
# BLASTP 2.2.26+
# Query: HvDREB1.2
# Database: /webfs/projectdirs/zome/blast/phytozome/11.0.2/Proteomes/314.fullHeader
# Fields: query id, subject id, % identity, alignment length, mismatches, gap opens, q. start, q. end, s. start, s. end, evalue, bit score
# 1 hits found
# BLASTP 2.2.26+
# Query: HvDREB1.3
# Database: /webfs/projectdirs/zome/blast/phytozome/11.0.2/Proteomes/314.fullHeader
# Fields: query id, subject id, % identity, alignment length, mismatches, gap opens, q. start, q. end, s. start, s. end, evalue, bit score
# 1 hits found
# BLAST processed 28 queries
# BLASTP 2.2.26+
# Query: HvDREB1.4
# Database: /webfs/projectdirs/zome/blast/phytozome/11.0.2/Proteomes/314.fullHeader
# Fields: query id, subject id, % identity, alignment length, mismatches, gap opens, q. start, q. end, s. start, s. end, evalue, bit score
# 1 hits found
# BLASTP 2.2.26+
# Query: HvDREB1.5
# Database: /webfs/projectdirs/zome/blast/phytozome/11.0.2/Proteomes/314.fullHeader
# Fields: query id, subject id, % identity, alignment length, mismatches, gap opens, q. start, q. end, s. start, s. end, evalue, bit score
# 1 hits found
# BLASTP 2.2.26+
# Query: HvDREB1.6
# Database: /webfs/projectdirs/zome/blast/phytozome/11.0.2/Proteomes/314.fullHeader
# Fields: query id, subject id, % identity, alignment length, mismatches, gap opens, q. start, q. end, s. start, s. end, evalue, bit score
# 1 hits found
# BLASTP 2.2.26+
# Query: HvDREB1.7
# Database: /webfs/projectdirs/zome/blast/phytozome/11.0.2/Proteomes/314.fullHeader
# Fields: query id, subject id, % identity, alignment length, mismatches, gap opens, q. start, q. end, s. start, s. end, evalue, bit score
# 1 hits found
# BLASTP 2.2.26+
# Query: HvDREB1.8
# Database: /webfs/projectdirs/zome/blast/phytozome/11.0.2/Proteomes/314.fullHeader
# Fields: query id, subject id, % identity, alignment length, mismatches, gap opens, q. start, q. end, s. start, s. end, evalue, bit score
# 1 hits found
# BLASTP 2.2.26+
# Query: HvDREB1.9
# Database: /webfs/projectdirs/zome/blast/phytozome/11.0.2/Proteomes/314.fullHeader
# Fields: query id, subject id, % identity, alignment length, mismatches, gap opens, q. start, q. end, s. start, s. end, evalue, bit score
# 1 hits found
# BLASTP 2.2.26+
# Query: HvDREB1.10
# Database: /webfs/projectdirs/zome/blast/phytozome/11.0.2/Proteomes/314.fullHeader
# Fields: query id, subject id, % identity, alignment length, mismatches, gap opens, q. start, q. end, s. start, s. end, evalue, bit score
# 1 hits found
# BLASTP 2.2.26+
# Query: HvDREB1.11
# Database: /webfs/projectdirs/zome/blast/phytozome/11.0.2/Proteomes/314.fullHeader
# Fields: query id, subject id, % identity, alignment length, mismatches, gap opens, q. start, q. end, s. start, s. end, evalue, bit score
# 1 hits found
# BLASTP 2.2.26+
# Query: HvDREB1.12
# Database: /webfs/projectdirs/zome/blast/phytozome/11.0.2/Proteomes/314.fullHeader
# Fields: query id, subject id, % identity, alignment length, mismatches, gap opens, q. start, q. end, s. start, s. end, evalue, bit score
# 1 hits found
# BLASTP 2.2.26+
# Query: HvDREB2.1
# Database: /webfs/projectdirs/zome/blast/phytozome/11.0.2/Proteomes/314.fullHeader
# Fields: query id, subject id, % identity, alignment length, mismatches, gap opens, q. start, q. end, s. start, s. end, evalue, bit score
# 1 hits found
# BLASTP 2.2.26+
# Query: HvDREB2.2
# Database: /webfs/projectdirs/zome/blast/phytozome/11.0.2/Proteomes/314.fullHeader
# Fields: query id, subject id, % identity, alignment length, mismatches, gap opens, q. start, q. end, s. start, s. end, evalue, bit score
# 1 hits found
# BLASTP 2.2.26+
# Query: HvDREB2.3
# Database: /webfs/projectdirs/zome/blast/phytozome/11.0.2/Proteomes/314.fullHeader
# Fields: query id, subject id, % identity, alignment length, mismatches, gap opens, q. start, q. end, s. start, s. end, evalue, bit score
# 1 hits found
# BLASTP 2.2.26+
# Query: HvDREB2.4
# Database: /webfs/projectdirs/zome/blast/phytozome/11.0.2/Proteomes/314.fullHeader
# Fields: query id, subject id, % identity, alignment length, mismatches, gap opens, q. start, q. end, s. start, s. end, evalue, bit score
# 2 hits found
# BLASTP 2.2.26+
# Query: HvDREB2.5
# Database: /webfs/projectdirs/zome/blast/phytozome/11.0.2/Proteomes/314.fullHeader
# Fields: query id, subject id, % identity, alignment length, mismatches, gap opens, q. start, q. end, s. start, s. end, evalue, bit score
# 1 hits found
# BLASTP 2.2.26+
# Query: HvDREB2.6
# Database: /webfs/projectdirs/zome/blast/phytozome/11.0.2/Proteomes/314.fullHeader
# Fields: query id, subject id, % identity, alignment length, mismatches, gap opens, q. start, q. end, s. start, s. end, evalue, bit score
# 1 hits found
# BLASTP 2.2.26+
# Query: HvDREB2.7
# Database: /webfs/projectdirs/zome/blast/phytozome/11.0.2/Proteomes/314.fullHeader
# Fields: query id, subject id, % identity, alignment length, mismatches, gap opens, q. start, q. end, s. start, s. end, evalue, bit score
# 1 hits found
# BLASTP 2.2.26+
# Query: HvDREB2.8
# Database: /webfs/projectdirs/zome/blast/phytozome/11.0.2/Proteomes/314.fullHeader
# Fields: query id, subject id, % identity, alignment length, mismatches, gap opens, q. start, q. end, s. start, s. end, evalue, bit score
# 2 hits found
# BLASTP 2.2.26+
# Query: HvDREB2.9
# Database: /webfs/projectdirs/zome/blast/phytozome/11.0.2/Proteomes/314.fullHeader
# Fields: query id, subject id, % identity, alignment length, mismatches, gap opens, q. start, q. end, s. start, s. end, evalue, bit score
# 1 hits found
# BLASTP 2.2.26+
# Query: HvDREB2.10
# Database: /webfs/projectdirs/zome/blast/phytozome/11.0.2/Proteomes/314.fullHeader
# Fields: query id, subject id, % identity, alignment length, mismatches, gap opens, q. start, q. end, s. start, s. end, evalue, bit score
# 1 hits found
# BLASTP 2.2.26+
# Query: HvDREB2.11
# Database: /webfs/projectdirs/zome/blast/phytozome/11.0.2/Proteomes/314.fullHeader
# Fields: query id, subject id, % identity, alignment length, mismatches, gap opens, q. start, q. end, s. start, s. end, evalue, bit score
# 1 hits found
# BLASTP 2.2.26+
# Query: HvDREB4.1
# Database: /webfs/projectdirs/zome/blast/phytozome/11.0.2/Proteomes/314.fullHeader
# Fields: query id, subject id, % identity, alignment length, mismatches, gap opens, q. start, q. end, s. start, s. end, evalue, bit score
# 1 hits found
# BLASTP 2.2.26+
# Query: HvDREB4.2
# Database: /webfs/projectdirs/zome/blast/phytozome/11.0.2/Proteomes/314.fullHeader
# Fields: query id, subject id, % identity, alignment length, mismatches, gap opens, q. start, q. end, s. start, s. end, evalue, bit score
# 2 hits found
# BLASTP 2.2.26+
# Query: HvDREB4.3
# Database: /webfs/projectdirs/zome/blast/phytozome/11.0.2/Proteomes/314.fullHeader
# Fields: query id, subject id, % identity, alignment length, mismatches, gap opens, q. start, q. end, s. start, s. end, evalue, bit score
# 1 hits found
# BLASTP 2.2.26+
# Query: HvDREB4.4
# Database: /webfs/projectdirs/zome/blast/phytozome/11.0.2/Proteomes/314.fullHeader
# Fields: query id, subject id, % identity, alignment length, mismatches, gap opens, q. start, q. end, s. start, s. end, evalue, bit score
# 1 hits found
# BLASTP 2.2.26+
# Query: HvDREB4.5
# Database: /webfs/projectdirs/zome/blast/phytozome/11.0.2/Proteomes/314.fullHeader
# Fields: query id, subject id, % identity, alignment length, mismatches, gap opens, q. start, q. end, s. start, s. end, evalue, bit score
# 1 hits found
# BLASTP 2.2.26+
# Query: HvDREB4.6
# Database: /webfs/projectdirs/zome/blast/phytozome/11.0.2/Proteomes/314.fullHeader
# Fields: query id, subject id, % identity, alignment length, mismatches, gap opens, q. start, q. end, s. start, s. end, evalue, bit score
# 1 hits found
# BLASTP 2.2.26+
# Query: HvDREB5.1
# Database: /webfs/projectdirs/zome/blast/phytozome/11.0.2/Proteomes/314.fullHeader
# Fields: query id, subject id, % identity, alignment length, mismatches, gap opens, q. start, q. end, s. start, s. end, evalue, bit score
# 1 hits found
# BLASTP 2.2.26+
# Query: HvDREB5.2
# Database: /webfs/projectdirs/zome/blast/phytozome/11.0.2/Proteomes/314.fullHeader
# Fields: query id, subject id, % identity, alignment length, mismatches, gap opens, q. start, q. end, s. start, s. end, evalue, bit score
# 1 hits found
# BLASTP 2.2.26+
# Query: HvDREB5.3
# Database: /webfs/projectdirs/zome/blast/phytozome/11.0.2/Proteomes/314.fullHeader
# Fields: query id, subject id, % identity, alignment length, mismatches, gap opens, q. start, q. end, s. start, s. end, evalue, bit score
# 1 hits found
# BLASTP 2.2.26+
# Query: HvDREB5.4
# Database: /webfs/projectdirs/zome/blast/phytozome/11.0.2/Proteomes/314.fullHeader
# Fields: query id, subject id, % identity, alignment length, mismatches, gap opens, q. start, q. end, s. start, s. end, evalue, bit score
# 1 hits found
# BLASTP 2.2.26+
# Query: HvDREB5.5
# Database: /webfs/projectdirs/zome/blast/phytozome/11.0.2/Proteomes/314.fullHeader
# Fields: query id, subject id, % identity, alignment length, mismatches, gap opens, q. start, q. end, s. start, s. end, evalue, bit score
# 1 hits found
# BLASTP 2.2.26+
# Query: HvDREB6.1
# Database: /webfs/projectdirs/zome/blast/phytozome/11.0.2/Proteomes/314.fullHeader
# Fields: query id, subject id, % identity, alignment length, mismatches, gap opens, q. start, q. end, s. start, s. end, evalue, bit score
# 1 hits found
# BLASTP 2.2.26+
# Query: HvDREB6.2
# Database: /webfs/projectdirs/zome/blast/phytozome/11.0.2/Proteomes/314.fullHeader
# Fields: query id, subject id, % identity, alignment length, mismatches, gap opens, q. start, q. end, s. start, s. end, evalue, bit score
# 1 hits found
# BLASTP 2.2.26+
# Query: HvDREB6.3
# Database: /webfs/projectdirs/zome/blast/phytozome/11.0.2/Proteomes/314.fullHeader
# Fields: query id, subject id, % identity, alignment length, mismatches, gap opens, q. start, q. end, s. start, s. end, evalue, bit score
# 1 hits found
# BLASTP 2.2.26+
# Query: HvDREB6.4
# Database: /webfs/projectdirs/zome/blast/phytozome/11.0.2/Proteomes/314.fullHeader
# Fields: query id, subject id, % identity, alignment length, mismatches, gap opens, q. start, q. end, s. start, s. end, evalue, bit score
# 1 hits found
# BLASTP 2.2.26+
# Query: HvDREB6.5
# Database: /webfs/projectdirs/zome/blast/phytozome/11.0.2/Proteomes/314.fullHeader
# Fields: query id, subject id, % identity, alignment length, mismatches, gap opens, q. start, q. end, s. start, s. end, evalue, bit score
# 1 hits found
# BLASTP 2.2.26+
# Query: HvDREB6.6
# Database: /webfs/projectdirs/zome/blast/phytozome/11.0.2/Proteomes/314.fullHeader
# Fields: query id, subject id, % identity, alignment length, mismatches, gap opens, q. start, q. end, s. start, s. end, evalue, bit score
# 1 hits found
# BLASTP 2.2.26+
# Query: HvDREB6.7
# Database: /webfs/projectdirs/zome/blast/phytozome/11.0.2/Proteomes/314.fullHeader
# Fields: query id, subject id, % identity, alignment length, mismatches, gap opens, q. start, q. end, s. start, s. end, evalue, bit score
# 1 hits found
# BLASTP 2.2.26+
# Query: HvERF1.1
# Database: /webfs/projectdirs/zome/blast/phytozome/11.0.2/Proteomes/314.fullHeader
# Fields: query id, subject id, % identity, alignment length, mismatches, gap opens, q. start, q. end, s. start, s. end, evalue, bit score
# 1 hits found
# BLAST processed 39 queries
# BLASTP 2.2.26+
# Query: HvERF1.2
# Database: /webfs/projectdirs/zome/blast/phytozome/11.0.2/Proteomes/314.fullHeader
# Fields: query id, subject id, % identity, alignment length, mismatches, gap opens, q. start, q. end, s. start, s. end, evalue, bit score
# 1 hits found
# BLASTP 2.2.26+
# Query: HvERF1.3
# Database: /webfs/projectdirs/zome/blast/phytozome/11.0.2/Proteomes/314.fullHeader
# Fields: query id, subject id, % identity, alignment length, mismatches, gap opens, q. start, q. end, s. start, s. end, evalue, bit score
# 1 hits found
# BLASTP 2.2.26+
# Query: HvERF1.4
# Database: /webfs/projectdirs/zome/blast/phytozome/11.0.2/Proteomes/314.fullHeader
# Fields: query id, subject id, % identity, alignment length, mismatches, gap opens, q. start, q. end, s. start, s. end, evalue, bit score
# 1 hits found
# BLASTP 2.2.26+
# Query: HvERF1.5
# Database: /webfs/projectdirs/zome/blast/phytozome/11.0.2/Proteomes/314.fullHeader
# Fields: query id, subject id, % identity, alignment length, mismatches, gap opens, q. start, q. end, s. start, s. end, evalue, bit score
# 2 hits found
# BLASTP 2.2.26+
# Query: HvERF1.6
# Database: /webfs/projectdirs/zome/blast/phytozome/11.0.2/Proteomes/314.fullHeader
# Fields: query id, subject id, % identity, alignment length, mismatches, gap opens, q. start, q. end, s. start, s. end, evalue, bit score
# 1 hits found
# BLASTP 2.2.26+
# Query: HvERF2.1
# Database: /webfs/projectdirs/zome/blast/phytozome/11.0.2/Proteomes/314.fullHeader
# Fields: query id, subject id, % identity, alignment length, mismatches, gap opens, q. start, q. end, s. start, s. end, evalue, bit score
# 1 hits found
# BLASTP 2.2.26+
# Query: HvERF2.2
# Database: /webfs/projectdirs/zome/blast/phytozome/11.0.2/Proteomes/314.fullHeader
# Fields: query id, subject id, % identity, alignment length, mismatches, gap opens, q. start, q. end, s. start, s. end, evalue, bit score
# 1 hits found
# BLASTP 2.2.26+
# Query: HvERF2.3
# Database: /webfs/projectdirs/zome/blast/phytozome/11.0.2/Proteomes/314.fullHeader
# Fields: query id, subject id, % identity, alignment length, mismatches, gap opens, q. start, q. end, s. start, s. end, evalue, bit score
# 1 hits found
# BLASTP 2.2.26+
# Query: HvERF2.4
# Database: /webfs/projectdirs/zome/blast/phytozome/11.0.2/Proteomes/314.fullHeader
# Fields: query id, subject id, % identity, alignment length, mismatches, gap opens, q. start, q. end, s. start, s. end, evalue, bit score
# 1 hits found
# BLASTP 2.2.26+
# Query: HvERF2.5
# Database: /webfs/projectdirs/zome/blast/phytozome/11.0.2/Proteomes/314.fullHeader
# Fields: query id, subject id, % identity, alignment length, mismatches, gap opens, q. start, q. end, s. start, s. end, evalue, bit score
# 1 hits found
# BLASTP 2.2.26+
# Query: HvERF2.6
# Database: /webfs/projectdirs/zome/blast/phytozome/11.0.2/Proteomes/314.fullHeader
# Fields: query id, subject id, % identity, alignment length, mismatches, gap opens, q. start, q. end, s. start, s. end, evalue, bit score
# 1 hits found
# BLASTP 2.2.26+
# Query: HvERF2.7
# Database: /webfs/projectdirs/zome/blast/phytozome/11.0.2/Proteomes/314.fullHeader
# Fields: query id, subject id, % identity, alignment length, mismatches, gap opens, q. start, q. end, s. start, s. end, evalue, bit score
# 1 hits found
# BLASTP 2.2.26+
# Query: HvERF2.8
# Database: /webfs/projectdirs/zome/blast/phytozome/11.0.2/Proteomes/314.fullHeader
# Fields: query id, subject id, % identity, alignment length, mismatches, gap opens, q. start, q. end, s. start, s. end, evalue, bit score
# 1 hits found
# BLASTP 2.2.26+
# Query: HvERF2.9
# Database: /webfs/projectdirs/zome/blast/phytozome/11.0.2/Proteomes/314.fullHeader
# Fields: query id, subject id, % identity, alignment length, mismatches, gap opens, q. start, q. end, s. start, s. end, evalue, bit score
# 1 hits found
# BLASTP 2.2.26+
# Query: HvERF2.10
# Database: /webfs/projectdirs/zome/blast/phytozome/11.0.2/Proteomes/314.fullHeader
# Fields: query id, subject id, % identity, alignment length, mismatches, gap opens, q. start, q. end, s. start, s. end, evalue, bit score
# 1 hits found
# BLASTP 2.2.26+
# Query: HvERF2.11
# Database: /webfs/projectdirs/zome/blast/phytozome/11.0.2/Proteomes/314.fullHeader
# Fields: query id, subject id, % identity, alignment length, mismatches, gap opens, q. start, q. end, s. start, s. end, evalue, bit score
# 1 hits found
# BLASTP 2.2.26+
# Query: HvERF2.12
# Database: /webfs/projectdirs/zome/blast/phytozome/11.0.2/Proteomes/314.fullHeader
# Fields: query id, subject id, % identity, alignment length, mismatches, gap opens, q. start, q. end, s. start, s. end, evalue, bit score
# 1 hits found
# BLASTP 2.2.26+
# Query: HvERF2.13
# Database: /webfs/projectdirs/zome/blast/phytozome/11.0.2/Proteomes/314.fullHeader
# Fields: query id, subject id, % identity, alignment length, mismatches, gap opens, q. start, q. end, s. start, s. end, evalue, bit score
# 1 hits found
# BLASTP 2.2.26+
# Query: HvERF2.14
# Database: /webfs/projectdirs/zome/blast/phytozome/11.0.2/Proteomes/314.fullHeader
# Fields: query id, subject id, % identity, alignment length, mismatches, gap opens, q. start, q. end, s. start, s. end, evalue, bit score
# 1 hits found
# BLASTP 2.2.26+
# Query: HvERF2.15
# Database: /webfs/projectdirs/zome/blast/phytozome/11.0.2/Proteomes/314.fullHeader
# Fields: query id, subject id, % identity, alignment length, mismatches, gap opens, q. start, q. end, s. start, s. end, evalue, bit score
# 1 hits found
# BLASTP 2.2.26+
# Query: HvERF2.16
# Database: /webfs/projectdirs/zome/blast/phytozome/11.0.2/Proteomes/314.fullHeader
# Fields: query id, subject id, % identity, alignment length, mismatches, gap opens, q. start, q. end, s. start, s. end, evalue, bit score
# 1 hits found
# BLASTP 2.2.26+
# Query: HvERF2.17
# Database: /webfs/projectdirs/zome/blast/phytozome/11.0.2/Proteomes/314.fullHeader
# Fields: query id, subject id, % identity, alignment length, mismatches, gap opens, q. start, q. end, s. start, s. end, evalue, bit score
# 1 hits found
# BLASTP 2.2.26+
# Query: HvERF2.18
# Database: /webfs/projectdirs/zome/blast/phytozome/11.0.2/Proteomes/314.fullHeader
# Fields: query id, subject id, % identity, alignment length, mismatches, gap opens, q. start, q. end, s. start, s. end, evalue, bit score
# 1 hits found
# BLASTP 2.2.26+
# Query: HvERF3.1
# Database: /webfs/projectdirs/zome/blast/phytozome/11.0.2/Proteomes/314.fullHeader
# Fields: query id, subject id, % identity, alignment length, mismatches, gap opens, q. start, q. end, s. start, s. end, evalue, bit score
# 1 hits found
# BLASTP 2.2.26+
# Query: HvERF3.2
# Database: /webfs/projectdirs/zome/blast/phytozome/11.0.2/Proteomes/314.fullHeader
# Fields: query id, subject id, % identity, alignment length, mismatches, gap opens, q. start, q. end, s. start, s. end, evalue, bit score
# 1 hits found
# BLASTP 2.2.26+
# Query: HvERF3.3
# Database: /webfs/projectdirs/zome/blast/phytozome/11.0.2/Proteomes/314.fullHeader
# Fields: query id, subject id, % identity, alignment length, mismatches, gap opens, q. start, q. end, s. start, s. end, evalue, bit score
# 1 hits found
# BLASTP 2.2.26+
# Query: HvERF3.4
# Database: /webfs/projectdirs/zome/blast/phytozome/11.0.2/Proteomes/314.fullHeader
# Fields: query id, subject id, % identity, alignment length, mismatches, gap opens, q. start, q. end, s. start, s. end, evalue, bit score
# 1 hits found
# BLASTP 2.2.26+
# Query: HvERF3.5
# Database: /webfs/projectdirs/zome/blast/phytozome/11.0.2/Proteomes/314.fullHeader
# Fields: query id, subject id, % identity, alignment length, mismatches, gap opens, q. start, q. end, s. start, s. end, evalue, bit score
# 1 hits found
# BLASTP 2.2.26+
# Query: HvERF3.6
# Database: /webfs/projectdirs/zome/blast/phytozome/11.0.2/Proteomes/314.fullHeader
# Fields: query id, subject id, % identity, alignment length, mismatches, gap opens, q. start, q. end, s. start, s. end, evalue, bit score
# 1 hits found
# BLASTP 2.2.26+
# Query: HvERF3.7
# Database: /webfs/projectdirs/zome/blast/phytozome/11.0.2/Proteomes/314.fullHeader
# Fields: query id, subject id, % identity, alignment length, mismatches, gap opens, q. start, q. end, s. start, s. end, evalue, bit score
# 1 hits found
# BLASTP 2.2.26+
# Query: HvERF3.8
# Database: /webfs/projectdirs/zome/blast/phytozome/11.0.2/Proteomes/314.fullHeader
# Fields: query id, subject id, % identity, alignment length, mismatches, gap opens, q. start, q. end, s. start, s. end, evalue, bit score
# 1 hits found
# BLASTP 2.2.26+
# Query: HvERF3.9
# Database: /webfs/projectdirs/zome/blast/phytozome/11.0.2/Proteomes/314.fullHeader
# Fields: query id, subject id, % identity, alignment length, mismatches, gap opens, q. start, q. end, s. start, s. end, evalue, bit score
# 1 hits found
# BLASTP 2.2.26+
# Query: HvERF4.1
# Database: /webfs/projectdirs/zome/blast/phytozome/11.0.2/Proteomes/314.fullHeader
# Fields: query id, subject id, % identity, alignment length, mismatches, gap opens, q. start, q. end, s. start, s. end, evalue, bit score
# 1 hits found
# BLASTP 2.2.26+
# Query: HvERF4.2
# Database: /webfs/projectdirs/zome/blast/phytozome/11.0.2/Proteomes/314.fullHeader
# Fields: query id, subject id, % identity, alignment length, mismatches, gap opens, q. start, q. end, s. start, s. end, evalue, bit score
# 1 hits found
# BLASTP 2.2.26+
# Query: HvERF4.3
# Database: /webfs/projectdirs/zome/blast/phytozome/11.0.2/Proteomes/314.fullHeader
# Fields: query id, subject id, % identity, alignment length, mismatches, gap opens, q. start, q. end, s. start, s. end, evalue, bit score
# 1 hits found
# BLASTP 2.2.26+
# Query: HvERF4.4
# Database: /webfs/projectdirs/zome/blast/phytozome/11.0.2/Proteomes/314.fullHeader
# Fields: query id, subject id, % identity, alignment length, mismatches, gap opens, q. start, q. end, s. start, s. end, evalue, bit score
# 1 hits found
# BLASTP 2.2.26+
# Query: HvERF4.5
# Database: /webfs/projectdirs/zome/blast/phytozome/11.0.2/Proteomes/314.fullHeader
# Fields: query id, subject id, % identity, alignment length, mismatches, gap opens, q. start, q. end, s. start, s. end, evalue, bit score
# 1 hits found
# BLAST processed 37 queries
# BLASTP 2.2.26+
# Query: HvERF4.6
# Database: /webfs/projectdirs/zome/blast/phytozome/11.0.2/Proteomes/314.fullHeader
# Fields: query id, subject id, % identity, alignment length, mismatches, gap opens, q. start, q. end, s. start, s. end, evalue, bit score
# 1 hits found
# BLASTP 2.2.26+
# Query: HvERF4.7
# Database: /webfs/projectdirs/zome/blast/phytozome/11.0.2/Proteomes/314.fullHeader
# Fields: query id, subject id, % identity, alignment length, mismatches, gap opens, q. start, q. end, s. start, s. end, evalue, bit score
# 1 hits found
# BLASTP 2.2.26+
# Query: HvERF4.8
# Database: /webfs/projectdirs/zome/blast/phytozome/11.0.2/Proteomes/314.fullHeader
# Fields: query id, subject id, % identity, alignment length, mismatches, gap opens, q. start, q. end, s. start, s. end, evalue, bit score
# 1 hits found
# BLASTP 2.2.26+
# Query: HvERF4.9
# Database: /webfs/projectdirs/zome/blast/phytozome/11.0.2/Proteomes/314.fullHeader
# Fields: query id, subject id, % identity, alignment length, mismatches, gap opens, q. start, q. end, s. start, s. end, evalue, bit score
# 1 hits found
# BLASTP 2.2.26+
# Query: HvERF4.10
# Database: /webfs/projectdirs/zome/blast/phytozome/11.0.2/Proteomes/314.fullHeader
# Fields: query id, subject id, % identity, alignment length, mismatches, gap opens, q. start, q. end, s. start, s. end, evalue, bit score
# 1 hits found
# BLASTP 2.2.26+
# Query: HvERF5.1
# Database: /webfs/projectdirs/zome/blast/phytozome/11.0.2/Proteomes/314.fullHeader
# Fields: query id, subject id, % identity, alignment length, mismatches, gap opens, q. start, q. end, s. start, s. end, evalue, bit score
# 1 hits found
# BLASTP 2.2.26+
# Query: HvERF5.2
# Database: /webfs/projectdirs/zome/blast/phytozome/11.0.2/Proteomes/314.fullHeader
# Fields: query id, subject id, % identity, alignment length, mismatches, gap opens, q. start, q. end, s. start, s. end, evalue, bit score
# 2 hits found
# BLASTP 2.2.26+
# Query: HvERF5.3
# Database: /webfs/projectdirs/zome/blast/phytozome/11.0.2/Proteomes/314.fullHeader
# Fields: query id, subject id, % identity, alignment length, mismatches, gap opens, q. start, q. end, s. start, s. end, evalue, bit score
# 1 hits found
# BLASTP 2.2.26+
# Query: HvERF5.4
# Database: /webfs/projectdirs/zome/blast/phytozome/11.0.2/Proteomes/314.fullHeader
# Fields: query id, subject id, % identity, alignment length, mismatches, gap opens, q. start, q. end, s. start, s. end, evalue, bit score
# 1 hits found
# BLASTP 2.2.26+
# Query: HvERF5.5
# Database: /webfs/projectdirs/zome/blast/phytozome/11.0.2/Proteomes/314.fullHeader
# Fields: query id, subject id, % identity, alignment length, mismatches, gap opens, q. start, q. end, s. start, s. end, evalue, bit score
# 1 hits found
# BLASTP 2.2.26+
# Query: HvERF5.6
# Database: /webfs/projectdirs/zome/blast/phytozome/11.0.2/Proteomes/314.fullHeader
# Fields: query id, subject id, % identity, alignment length, mismatches, gap opens, q. start, q. end, s. start, s. end, evalue, bit score
# 1 hits found
# BLASTP 2.2.26+
# Query: HvERF6.1
# Database: /webfs/projectdirs/zome/blast/phytozome/11.0.2/Proteomes/314.fullHeader
# Fields: query id, subject id, % identity, alignment length, mismatches, gap opens, q. start, q. end, s. start, s. end, evalue, bit score
# 1 hits found
# BLASTP 2.2.26+
# Query: HvERF6.2
# Database: /webfs/projectdirs/zome/blast/phytozome/11.0.2/Proteomes/314.fullHeader
# Fields: query id, subject id, % identity, alignment length, mismatches, gap opens, q. start, q. end, s. start, s. end, evalue, bit score
# 1 hits found
# BLASTP 2.2.26+
# Query: HvERF6.3
# Database: /webfs/projectdirs/zome/blast/phytozome/11.0.2/Proteomes/314.fullHeader
# Fields: query id, subject id, % identity, alignment length, mismatches, gap opens, q. start, q. end, s. start, s. end, evalue, bit score
# 1 hits found
# BLASTP 2.2.26+
# Query: HvERF6.4
# Database: /webfs/projectdirs/zome/blast/phytozome/11.0.2/Proteomes/314.fullHeader
# Fields: query id, subject id, % identity, alignment length, mismatches, gap opens, q. start, q. end, s. start, s. end, evalue, bit score
# 1 hits found
# BLASTP 2.2.26+
# Query: HvERF6.5
# Database: /webfs/projectdirs/zome/blast/phytozome/11.0.2/Proteomes/314.fullHeader
# Fields: query id, subject id, % identity, alignment length, mismatches, gap opens, q. start, q. end, s. start, s. end, evalue, bit score
# 1 hits found
# BLASTP 2.2.26+
# Query: Soloist
# Database: /webfs/projectdirs/zome/blast/phytozome/11.0.2/Proteomes/314.fullHeader
# Fields: query id, subject id, % identity, alignment length, mismatches, gap opens, q. start, q. end, s. start, s. end, evalue, bit score
# 1 hits found
# BLAST processed 17 queries

## Sheet: Sheet3
S9 Table. The Ka/Ks ratios for orthologous HvAP2/ERF proteins between barley and Brachypodium.
Gene name	Location on barley genome				Location on Brachypodium genome				% Similarity	Ks	Ka	Ka/Ks
	Gene ID	Chr.	Start (bp)	End (bp)	Gene ID	Chr.	Start (bp)	End (bp)
HvAP2-1	MLOC_70754.1	2	546342496	546346797	Bradi5g14960	5	18387279	18391400	82	0.574	0.0685	0.1194
HvAP2-7	MLOC_71599.2	7	389939540	389943145	Bradi3g15880.1	3	14127562	14130306	87	0.4107	0.1161	0.2827
HvAP2-8	MLOC_76689.5	6	475840092	475845385	Bradi3g59300	3	58524999	58529801	80	0.4139	0.1115	0.2694
HvAP2-10	MLOC_7325.1	1	306454593	306461295	Bradi2g26987.1	2	25746850	25752732	86	0.2499	0.0635	0.2539
HvAP2-12	MLOC_43830.1	2	602234651	602240519	Bradi5g24100.1	5	26023299	26027173	85	0.484	0.0857	0.177
HvAP2-13	MLOC_77763.7	1	36335425	36339156	Bradi2g37800.10	2	37939218	37944530	80	0.2708	0.074	0.2733
HvAP2-15	MLOC_64608	6	261873959	261874998	Bradi3g43822.2	3	24098802	24099937	92	0.1933	16.5644	85.6708
HvDREB1.1	MLOC_75886.1	6	403335412	403336639	Bradi3g51630	3	52685121	52686098	84	0.7923	0.087	0.1103
HvDREB2.1	MLOC_12747.2	6	167500336	167507133	Bradi3g07450	3	5592374	5593517	89	0.4352	0.0549	0.1262
HvDREB2.2	MLOC_59305.1	7	510502609	510512824	Bradi1g36590	1	32262325	32263730	86	0.446	0.061	0.1368
HvDREB2.4	MLOC_69002.1	2	437168098	437169659	Bradi1g23756.1	1	19152898	19154098	87	0.9798	0.1139	0.1162
HvDREB4.2	MLOC_64559.1	2	558742498	558743367	Bradi5g17610.1	5	21009874	21011080	80	1.6946	0.1741	0.1027
HvDREB6.6	MLOC_23044.1	4	484404770	484405498	Bradi1g71740	1	69679681	69681013	84	0.446	0.061	0.1368
HvERF1.2	MLOC_73358.1	1	372629029	372630600	Bradi2g52370	2	51766250	51767401	86	0.544	0.0617	0.1134
HvERF1.3	MLOC_66843.1	3	464931005	464932315	Bradi2g52380	2	51772580	51773238	80	0.6337	0.1031	0.1627
HvERF5.1	MLOC_69438.1	3	7606855	7609051	Bradi2g02100	2	1434535	1436793	82	0.6677	0.1043	0.1563
HvERF6.1	MLOC_73208.9	6	120713232	120718578	Bradi3g04420	3	3031869	3036974	92	0.3074	0.0353	0.1148
HvERF6.5	MLOC_44411.1	6	517924033	517925133	Bradi5g21250.3	5	24098802	24099937	90	1.085	0.2039	0.188
