# Supplementary material for: Genome-Wide Analysis of APETALA2/Ethylene-Responsive Factor (AP2/ERF) Gene Family in Barley (Hordeum vulgare L.)
Source: PLoS One. 2016 Sep 6;11(9):e0161322. doi: 10.1371/journal.pone.0161322 (PMC5012588; doi:10.1371/journal.pone.0161322)
Supplement: S10 Table — (XLSX) [file pone.0161322.s014.xlsx]

## Sheet: Sheet1
S10 Table. The Ka/Ks ratios for orthologous HvAP2/ERF proteins between barley and foxtail millet.
Gene name	Location on barley genome				Location on rice genome				% Similarity	Ks	Ka	Ka/Ks
	Gene ID	Chr.	Start (bp)	End (bp)	Gene ID	Chr.	Start (bp)	End (bp)
HvAP2-7	MLOC_71599.2	7	389939540	389943145	Si026706m	8	2051340	2053469	86.79	0.741	0.1681	0.2268
HvAP2-10	MLOC_7325.1	1	306454593	306461295	Si021952m	3	22382138	22384271	87.87	0.4314	0.0859	0.1991
HvAP2-15	MLOC_64608	6	261873959	261874998	Si018306m	1	23857585	23861029	85.71	0.5843	0.061	0.1045
HvDREB6.5	MLOC_8220.1	6	473277698	473279140	Si017760m	1	38321707	38323622	84	0.9368	0.093	0.0993
HvDREB6.6	MLOC_23044.1	4	484404770	484405498	Si036827m	9	54196244	54197568	83	1.1662	0.0913	0.0783
HvERF1.1	MLOC_24530.1	3	457131639	457133379	Si002729m	5	39144955	39146054	81	1.3224	0.0837	0.0633
HvERF1.2	MLOC_73358.1	1	372629029	372630600	Si023088m	3	14534591	14535830	81	0.7973	0.0905	0.1135
HvERF3.5	MLOC_238.1	4	513338219	513339040	Si039759m	9	56072025	56072384	80	0.7887	0.1006	0.1276
HvERF6.1	MLOC_73208.9	6	120713232	120718578	Si016830m	1	7305360	7309346	88	0.4813	0.0617	0.1282
