# Supplementary material for: Genome-Wide Analysis of APETALA2/Ethylene-Responsive Factor (AP2/ERF) Gene Family in Barley (Hordeum vulgare L.)
Source: PLoS One. 2016 Sep 6;11(9):e0161322. doi: 10.1371/journal.pone.0161322 (PMC5012588; doi:10.1371/journal.pone.0161322)
Supplement: S11 Table — (XLSX) [file pone.0161322.s015.xlsx]

## Sheet: Sheet1
S11 Table. The fold change values of HvDREB1s and HvDREB2s genes in root and leaf tissues between Gairdner and CM72 under abiotic stress and hormone response
Treatment	Gene Name	Root										Leaf
		Gairdner					CM72					Gairdner					CM72
		1 h	6 h	12 h	24 h	48 h	1 h	6 h	12 h	24 h	48 h	1 h	6 h	12 h	24 h	48 h	1 h	6 h	12 h	24 h	48 h
NACl	HvDREB1.1	0.617416	-0.303376	-0.354805	-0.509481	-1.0886	0.309334	-0.348768	-0.337198	-0.424586	-0.849539	-0.594925	-2.42871	-2.29049	-0.209888	-0.223393	-0.391325	-4.68846	-2.21181	-0.732549	-1.0775
	HvDREB1.2	0.989219	-0.469066	-0.695019	-0.951537	-1.35744	0.271921	-1.36623	-1.42701	-1.27125	-1.42522	0.110034	-1.77561	-1.53328	0.790683	0.170406	-1.00187	-2.75318	-2.39965	-1.3166	-1.57723
	HvDREB1.3	1.16375	0.747546	1.31742	1.31646	0.881216	0.855601	0.783976	1.29972	1.33568	0.854574	0.0136804	0.193039	-0.223873	-0.795952	1.83185	1.73747	1.32987	0.885639	0.809131	2.6533
	HvDREB1.4	1.26453	0.963025	1.35825	1.38408	0.781629	0.885411	0.869983	1.27248	1.11926	0.417488	0.123586	0.476653	-0.124842	1.00063	1.60969	0.100418	-0.597087	-0.608575	0.533531	0.641831
	HvDREB1.5	-0.769739	-1.26957	-0.825928	-0.461456	-1.32981	-0.969393	-0.84868	-0.633425	-0.0922762	-0.635163	-0.195937	0.316917	0.342969	-1.79608	-1.87192	-1.72184	-0.346351	-0.643687	-1.16311	-2.01225
	HvDREB1.7	0.264174	-0.0601985	0.328919	0.438191	-0.438597	-0.314206	-0.44518	-0.0509259	-0.0330087	-0.644629	-1.0385	-0.941295	-2.79132	0.720081	0.0096469	-2.16144	-1.87039	-2.08587	-0.468103	-1.32488
	HvDREB1.8	0.179398	0.099703	0.200733	0.459999	0.448908	0.368104	0.358465	0.229399	-0.0755021	-0.78324	-0.101898	0.200049	0.465583	0.232677	0.479894	-0.633058	-1.6635	-1.59599	-0.579566	-0.600629
	HvDREB1.9	0.162772	-0.477565	0.993024	0.491538	0.427005	-0.648718	-0.622441	-1.37915	0.343598	0.653748	-0.97595	-1.1117	0.535329	0.717521	0.463703	-2.5373	-0.0785805	-0.0530039	0.0498672	-1.1202
	HvDREB1.10	-0.896711	-0.0136928	0.498482	0.550796	0.00461517	-1.12994	-0.267091	0.457222	0.375758	-0.0907578	-0.838665	-0.359232	-0.388655	-0.562046	-0.080098	-1.36352	-0.0432737	0.100269	-0.00228605	-0.500726
	HvDREB1.11	0.414424	0.858273	0.823862	1.00154	0.61756	-1.35015	-1.16972	-0.921602	-0.79105	-1.02476	-0.864999	-0.0172193	0.12158	-0.57795	-0.372209	-1.92835	-0.189291	-0.180075	-0.289046	-1.07546
	HvDREB1.12	-0.399062	-0.295745	-0.287544	-0.0407921	-0.446617	-0.636376	-0.521198	-0.154508	-0.147443	-0.60845	0.497275	-0.144923	-0.0615498	-0.0859264	0.625964	-1.38514	-0.906383	-0.839968	-0.896116	-0.835433
	HvDREB2.1	-0.318424	-0.0939467	0.0509521	0.154402	-0.0352187	-0.193216	-0.224169	-0.0730004	0.0646589	0.179163	-0.372692	0.206342	0.398992	0.474277	0.539838	-0.228207	-0.00474379	0.168993	0.175725	0.188584
	HvDREB2.2	-0.181392	-0.265191	-0.10631	-0.0929296	-0.102651	-0.036098	-0.29312	-0.304045	-0.141724	0.137288	-0.298063	0.210338	0.270704	0.630023	0.645039	0.0391236	0.0728557	0.283966	0.414185	0.342365
	HvDREB2.4	-0.833181	-0.890033	-0.841375	-0.934616	-0.970366	-0.92642	-1.16402	-1.0886	-1.03558	-1.05796	-0.158845	0.22005	0.378556	0.145695	0.332509	-0.656539	-0.124141	0.0317249	-0.037263	-0.267681
	HvDREB2.5	-0.341493	0.433456	-0.00974796	0.0306448	-0.314051	-0.378297	0.00387421	-0.254289	-0.360375	-0.349251	-0.573089	0.279801	0.527508	0.531825	0.988537	-1.25334	0.215004	-0.241568	-0.210463	1.08863
	HvDREB2.6	-0.911444	-1.26889	-1.73065	-1.51601	-0.476528	-0.227785	0.0396418	-0.521715	-0.290791	0.761272	-0.972955	-0.599521	-0.351741	-0.414659	-0.412085	-0.42304	-0.123802	0.000856086	0.339651	0.971452
	HvDREB2.7	-0.316803	-0.118829	-0.557303	0.505189	-0.226026	-0.139083	0.058145	0.723585	-0.137679	0.83478	-0.644043	-0.369486	0.894021	-0.630688	0.237604	-2.86772	-1.01703	-1.93449	-0.687172	-0.274095
	HvDREB2.8	2.00069	2.63855	3.41516	3.60521	2.82187	1.13478	2.44954	3.22426	3.29909	2.5899	0.204776	-0.0371375	-1.38236	-1.44528	1.60847	1.69092	1.40883	1.45883	1.38804	3.50748
	HvDREB2.9	0.0810615	0.0862155	0.224949	0.248568	0.100361	-0.193533	0.0626703	-0.0490547	0.0151615	-0.370595	-0.0523516	-0.139437	0.102322	0.480023	0.729439	0.0319235	-0.0862431	0.050439	0.113875	-0.000628428
	HvDREB2.10	0.0810615	0.0862155	0.224949	0.248568	0.100361	-0.193533	0.0626703	-0.0490547	0.0151615	-0.370595	-0.0750864	0.450149	0.591382	1.5354	2.38747	-0.219767	-1.79051	-0.0227359	-0.0390047	0.881063
	HvDREB2.11	0.193117	0.633874	0.868193	0.895102	0.482051	0.0988492	0.504907	0.765341	0.746715	0.347548	0.0904836	0.0193176	0.347007	0.339814	0.802483	0.104811	0.0222238	0.158086	0.0109454	0.101553
PEG	HvDREB1.1	0.18481	-0.158807	-0.999492	-0.598271	-0.780857	-0.0903116	-0.705566	-1.22077	-1.18919	-0.965813	-0.411833	-0.854864	-2.04259	-0.176347	-0.259864	-0.956544	-0.428306	-1.66596	-1.53165	-1.61061
	HvDREB1.2	0.10192	-0.201899	-0.986883	-0.886159	-1.34231	-0.201226	-0.802472	-1.18976	-1.33489	-1.01661	0.574635	-0.0828411	-1.62384	-0.143635	0.0337402	-1.13336	-0.461923	-1.94325	-2.1333	-1.43206
	HvDREB1.3	0.910304	1.01593	0.778987	0.938438	0.852677	-0.0922564	-0.23386	-0.466541	-0.755743	-0.256246	-0.662959	-0.398884	0.57911	0.773566	0.756194	0.787655	1.23709	2.11653	0.593495	1.92341
	HvDREB1.4	0.857331	0.926884	0.567986	0.969872	0.0869869	0.0110441	0.0836234	-0.267735	-0.279488	-0.455313	-0.195489	-0.0502039	0.47187	0.0751754	0.283809	-0.0417289	0.507762	1.01292	-0.513566	0.683256
	HvDREB1.5	0.775334	-0.685287	-0.555549	0.379904	0.13798	-0.300835	-0.705794	-0.639647	0.129601	1.01858	-1.90319	-0.210388	-0.353596	-0.453634	-0.475697	-0.527186	0.827059	0.122332	0.220011	-0.156655
	HvDREB1.7	-0.311893	0.163142	-0.586551	0.242317	-1.30868	-0.285401	0.0687289	-0.532858	-1.11356	-0.898323	-0.853743	-0.335749	-1.28025	-1.49576	-1.2049	-1.55708	0.0306954	-2.25438	-1.45078	-0.774538
	HvDREB1.8	0.492399	0.461612	0.770815	0.629551	0.352383	1.54324	1.52474	0.953262	0.676344	0.241361	-0.292299	-0.205121	0.159344	0.12287	0.065732	-0.78571	-0.788791	-1.80845	-1.57621	-1.19424
	HvDREB1.9	1.68151	0.810785	2.18931	1.93378	1.58714	-0.896767	-0.226774	-0.870284	-0.505539	-0.161489	-0.500474	-0.360448	-0.15248	0.570377	0.62222	-1.14565	0.249192	-0.7558	0.0100152	-0.393519
	HvDREB1.10	-0.675256	-0.361529	-0.648283	0.245455	-0.531133	-0.569745	-0.0575823	-0.560146	-0.474786	-0.730027	-0.683229	0.0574941	-0.0411662	-0.578222	-0.302889	-1.42842	0.0244122	-0.314472	-0.102031	-0.766503
	HvDREB1.11	-0.568518	-0.158012	0.102842	-0.943921	-0.117404	-0.730184	-0.909256	-0.43595	-0.477882	0.0465071	-1.1699	0.0621633	0.0912415	-0.344344	-0.792956	-1.13561	-0.102158	-0.706497	0.213681	-0.79286
	HvDREB1.12	0.445516	0.57796	0.852886	0.88223	0.985941	-0.185612	-0.154688	-0.00280711	-0.0712934	0.0822764	-0.416138	-0.224663	-0.246115	0.0466596	0.223666	-0.809365	-0.200922	-0.617382	-0.463211	-0.326317
	HvDREB2.1	-0.140175	0.292943	0.461854	0.594479	0.339366	-0.136484	0.0616609	0.19526	0.327758	0.398945	-0.0657966	0.101822	0.159961	0.51021	0.209725	-0.122367	-0.0886598	-0.00464503	0.391394	0.266661
	HvDREB2.2	-0.376068	-0.2547	-0.109635	-0.118593	0.184996	-0.321646	-0.566381	-0.289663	-0.273607	0.00643758	-0.333699	-0.182509	-0.293733	-0.157852	-0.226099	-0.210131	-0.072103	-0.16797	0.416133	-0.12308
	HvDREB2.4	-0.35572	-0.841239	-0.844753	-0.235057	-0.0838003	-0.0304904	-0.286226	-0.545476	-0.768495	-0.204473	-0.0322212	0.277803	0.388725	0.146236	0.346743	-0.492346	-0.247426	-0.147989	-0.106847	-0.164208
	HvDREB2.5	-0.348842	-0.0923046	-0.171408	0.269244	-0.454122	0.719174	0.443592	0.387167	0.184187	0.118722	-0.24099	0.355337	0.554922	0.544918	0.568211	-0.0748628	0.266631	0.240284	-0.198074	0.887713
	HvDREB2.6	-0.196163	-0.766906	-0.547538	-0.998076	-1.07455	-0.101924	1.63066	2.19545	0.912118	2.20989	-0.946021	0.598303	-0.627974	-0.66882	-0.799032	-0.190468	0.110275	0.379091	0.16522	0.720659
	HvDREB2.7	0.171592	0.349859	-0.209999	0.2142	0.748245	-0.675599	-0.0879946	0.177399	-0.240771	-0.418768	0.470826	-0.293865	-0.0354567	0.146272	0.517222	-0.774991	-0.071683	0.0357087	-0.0877445	-0.857905
	HvDREB2.8	1.1311	2.38952	1.79462	2.68559	1.01698	0.422372	1.85533	2.16529	1.8367	1.91488	1.54589	1.76093	3.19328	4.48242	4.14795	1.9389	2.14666	4.10326	1.84692	4.88376
	HvDREB2.9	-0.0093357	0.159349	0.216332	0.20744	0.247183	-0.275539	-0.192738	-0.111996	-0.146082	-0.0194414	-0.359114	-0.199724	-0.234232	-0.0364534	-0.0241559	0.3736	-0.360721	-0.323125	-0.117242	-0.140237
	HvDREB2.10	0.0375133	-0.409983	-0.105662	-0.608244	-0.23929	-0.180242	-0.315716	-0.294061	-0.796902	-0.297982	0.329741	0.253386	0.495412	0.940799	0.95101	0.531012	0.532591	0.387551	0.173654	0.231839
	HvDREB2.11	-0.167439	0.395132	0.370206	0.659676	0.105507	-0.326736	0.166063	0.180231	0.236144	0.0628905	-0.241264	-0.265827	-0.0601376	0.144655	-0.103879	0.390541	-0.179489	-0.0319112	-0.116977	-0.0493016
ABA	HvDREB1.1	-0.083394	-1.60296	-1.58618	-1.47136	-1.72302	-0.377886	-1.82337	-1.38889	-1.43524	-1.11015	-0.216147	-2.13239	-1.81416	-1.7844	-1.892	-0.879325	-2.89103	-3.47865	-3.32959	-3.09541
	HvDREB1.2	-0.144766	-1.689	-1.68492	-1.65491	-2.10487	-0.469062	-1.44476	-1.9774	-1.93903	-0.663978	0.65301	-1.28533	-0.584184	-1.44905	-3.18409	-1.25086	-2.84484	-4.66973	-4.54972	-2.98509
	HvDREB1.3	1.90926	1.76711	1.7574	1.4274	1.16935	0.478079	0.655256	0.251463	0.353795	0.103777	-0.882775	-0.694223	-0.202655	-0.105547	-0.0142939	0.77086	1.07783	1.04033	0.758974	0.659529
	HvDREB1.4	1.4972	0.743925	0.421848	0.440378	-0.0109273	0.516956	-0.187878	-0.494173	-0.610429	-0.540002	0.138489	-0.431331	-0.265809	-0.135833	-0.217114	-0.48253	-0.2758	-0.460987	-0.570555	-0.382894
	HvDREB1.5	0.266045	-0.0900527	-0.0197589	-1.31691	0.147126	-0.0433185	-0.652222	-1.64967	-0.467641	-0.753542	0.327506	-0.325811	0.9248	0.177287	0.435551	-0.705207	0.899995	-0.479192	-2.54658	-0.428464
	HvDREB1.7	-0.428893	-0.692264	-1.02063	-1.09665	-1.12772	-0.931769	-0.523133	-0.308989	-1.55232	-0.042498	-0.203576	-1.09919	-1.49762	-1.10279	-3.05449	-2.27518	-2.38589	-2.61079	-4.29155	-2.66901
	HvDREB1.8	0.106305	0.261673	0.243745	0.412586	0.268262	0.841111	-0.0726579	-0.175604	-0.60772	-0.511921	-0.312518	-0.122277	0.415589	0.0983572	-0.000488618	-0.65881	-1.72769	-1.83825	-1.14696	-1.66691
	HvDREB1.9	-0.446273	0.220141	-0.310266	0.694951	0.0430694	-0.869792	-1.69074	-1.51299	0.161615	-1.56698	-0.295824	0.740187	1.3544	-0.558301	-0.534218	-0.33158	0.511571	-0.481311	-0.682496	0.445748
	HvDREB1.10	-0.349135	-0.444165	-0.657548	-0.974687	-1.17474	-0.253832	-0.333951	-0.493578	-0.848516	-0.51653	-0.269689	0.00827119	0.311627	-0.450627	-0.198521	-0.589362	0.70638	0.21756	-0.181641	0.251713
	HvDREB1.11	-0.331784	-0.501053	-0.407025	-0.226461	-0.770573	-0.608492	-0.776723	-0.934022	-0.958115	-0.923275	-0.153165	-0.177302	0.272259	-0.662612	-0.526836	-0.0643486	0.680851	0.114854	-0.124252	0.365788
	HvDREB1.12	0.293587	0.633759	0.812691	0.901447	0.766713	-0.190045	0.11856	-0.123822	0.0826649	-0.124667	-0.62853	-1.33146	0.089554	-0.237006	-0.717059	-0.252862	-0.0249333	-0.258072	-0.647499	0.0712555
	HvDREB2.1	-0.136216	0.229418	0.324312	0.548148	0.173589	-0.18841	-0.0117432	0.0561144	0.441421	0.164177	-0.358269	0.167743	0.496748	0.359612	0.201104	-0.010095	0.203884	0.363887	0.532954	0.558358
	HvDREB2.2	-0.364235	-0.529301	-0.274607	-0.0502183	-0.156579	-0.284165	-0.517635	-0.496471	-0.159714	-0.14499	-0.282689	-0.117843	0.412203	0.244393	0.262449	0.13471	-0.0315624	0.193511	0.222785	0.420497
	HvDREB2.4	-0.369602	-0.865295	-0.748688	-0.992514	-1.12408	-0.0927375	-0.540998	-0.630826	-0.554687	-0.498511	-0.0772306	0.429821	0.7657	0.609148	0.459765	-0.229665	0.467545	0.467888	0.395747	0.407257
	HvDREB2.5	0.00875866	0.842664	0.864883	1.00173	0.619576	0.0809906	0.664271	0.585626	0.676726	0.394647	-0.540618	0.257052	0.708696	0.474763	0.627737	-1.62271	-1.29596	-0.562528	0.275577	0.00668722
	HvDREB2.6	-1.2098	-1.07411	-1.0827	-0.947892	-1.09171	0.106758	-0.0671947	0.107469	0.205509	1.58575	-0.84918	-1.19301	-0.949135	-1.19413	-1.14914	-0.136691	0.242791	2.32333	0.223229	1.26224
	HvDREB2.7	1.56794	1.20247	2.19021	1.70646	1.47289	0.0360331	-0.247089	-1.52913	0.227958	-0.390484	1.28149	1.86866	2.41472	1.3156	0.345217	-0.160656	-1.37834	0.070601	0.165607	1.03738
	HvDREB2.8	3.25937	4.00085	4.1253	4.34864	4.20074	1.15874	1.63642	1.88143	1.38929	1.75751	2.13151	1.8414	2.99011	2.27348	2.30184	-1.67593	-1.29645	-1.44571	-1.31601	0.110896
	HvDREB2.9	0.24708	0.0808381	0.175563	0.224225	0.020776	0.0746799	0.000549193	-0.0565898	0.136752	-0.0794607	-0.334015	0.00634457	0.271311	0.341076	0.316695	0.0850594	0.218044	0.167557	0.279196	0.105479
	HvDREB2.10	-0.195456	-0.517869	-0.39532	-1.487	-1.2118	-0.0831288	-0.233556	-0.216266	-0.457571	-0.704648	0.39664	0.212048	1.31963	-0.711247	0.454803	-0.386219	-0.185957	0.0494314	0.171793	-0.57541
	HvDREB2.11	0.179945	0.397146	0.211128	0.494613	0.080278	-0.117269	0.171418	0.15354	0.259007	-0.0767079	0.0579469	0.0639711	0.31451	0.41327	0.28144	0.103784	0.154882	0.263371	0.370143	0.128981
													6 h	12 h	24 h	48 h
