# Supplementary material for: Genome-Wide Analysis of APETALA2/Ethylene-Responsive Factor (AP2/ERF) Gene Family in Barley (Hordeum vulgare L.)
Source: PLoS One. 2016 Sep 6;11(9):e0161322. doi: 10.1371/journal.pone.0161322 (PMC5012588; doi:10.1371/journal.pone.0161322)
Supplement: S12 Table — (XLSX) [file pone.0161322.s016.xlsx]

## Sheet: Sheet1
S12 Table. Cis-regulatory elements analysis of the promoter region of HvDREB1s and HvDREB2s genes
Cis-acting elements	Position of cis-acting elements [ (-) indicates the reverse strand orientation; 'NA' represent 'not present']
	HvDREB1.1	HvDREB1.2	HvDREB1.3	HvDREB1.4	HvDREB1.5	HvDREB1.7	HvDREB1.8	HvDREB1.9	HvDREB1.10	HvDREB1.11	HvDREB1.12	HvDREB2.1	HvDREB2.2	HvDREB2.4	HvDREB2.5	HvDREB2.6	HvDREB2.7	HvDREB2.8	HvDREB2.9	HvDREB2.10	HvDREB2.11
3-AF1 binding site	NA	NA	NA	NA	NA	NA	NA	NA	NA	NA	421, (-)1243	NA	NA	NA	NA	NA	NA	NA	NA	(-)1427	NA
3-AF3 binding site	NA	NA	NA	NA	NA	NA	NA	NA	NA	NA	NA	NA	NA	NA	NA	NA	NA	(-)926	NA	NA	NA
4cl-CMA2b	(-)323	NA	NA	NA	NA	NA	NA	NA	NA	NA	(-)1206	NA	NA	NA	NA	NA	NA	NA	NA	NA	NA
5UTR Py-rich stretch	NA	NA	NA	NA	NA	616	(-)1624, (-)1925	NA	NA	NA	NA	NA	552	NA	NA	NA	NA	NA	NA	NA	NA
AAGAA-motif	(-)251	NA	-291	27	NA	NA	455, 1431	NA	417	536, (-)491	NA	NA	NA	(-)71	590	NA	NA	NA	(-)736	1413	946
A-box	1217, 1689, 1308, (-)1346	504, 1207	482, (-)219, (-)224	710, 1222, 1214, 1237, 787, 1226, 1218	NA	858	246, (-)1030, (-)1514	NA	NA	NA	100	NA	1441, (-)811, (-)1491, (-)14	NA	NA	(-)493	1102, 1198	NA	1045	NA	NA
ABRE	(-)1487	630, (-)918	(-)407, (-)409, (-)604, (-)732, (-)938	380, 838, 607, 1090, 499, 1089, 609, 1305, 498, 501	-312, 185	NA	271, 273, 731, 1578	585	(-)240, (-)493	NA	1308, (-)886, (-)1835, (-)318	(-)1823	1029, 1631, (-)953, (-)1547, (-)129	202, (-)195, (-)351	(-)955, (-)957, (-)1098	NA	(-)1187, (-)1205, 1207	282, 605, 678, 679, 680, 681, (-)736, (-)1333, (-)1372, (-)1374, (-)1459, (-)1461, (-)1623, (-)1745, (-)1747	133, 135, 416, 550, 551, 552, 553, 1412, 1944,	-1569,-1870	468, (-)903
ACE	(-)1722	NA	832, (-)730, (-)1007	381, 1087	NA	NA	(-)1184, 1796	NA	(-)259, (-)491	NA	(-)994	NA	1030	NA	622, 955	(-)1426	948	NA	(-)1739	(-)1161	(-)104
AC-I	(-)2165	252, 1100	75	NA	NA	NA	NA	NA	NA	NA	(-)1206	NA	(-)887	NA	NA	NA	1304	59	NA	560	NA
AE-box	NA	NA	NA	NA	NA	321	NA	NA	NA	(-)479	NA	NA	1492	NA	NA	NA	NA	NA	NA	NA	(-)745
ARE	317, 682, 722, (-)1782	NA	-1064	563, 1006, (-)156	NA	NA	1539, (-)834, (-)1439, (-)1475, (-)1836, (-)1870	NA	NA	NA	639, (-)1078, (-)1554	802, 1523, (-)1061	(-)783	-385, (-)699, (-)1307, (-)1351	274, 319	759	NA	295	765, (-)1748	NA	359, 638
as-2-box	NA	NA	-460	NA	(-)133	NA	NA	NA	NA	NA	NA	NA	NA	NA	NA	1759	NA	NA	NA	NA	NA
ATCT-motif	1809	NA	-822	154	NA	NA	NA	NA	NA	NA	NA	NA	NA	(-)515	NA	NA	NA	(-)924	NA	NA	NA
ATGCAAAT motif	NA	NA	NA	NA	NA	NA	NA	NA	NA	NA	NA	NA	NA	NA	NA	1318	NA	NA	NA	NA	NA
AT-rich sequence	NA	NA	NA	NA	NA	NA	NA	NA	(-)46	NA	NA	NA	NA	-215	NA	NA	NA	NA	NA	(-)1242	NA
AuxRE	NA	NA	NA	NA	NA	NA	NA	NA	NA	NA	NA	NA	NA	NA	NA	NA	NA	NA	(-)950	NA	NA
AuxRR-core	NA	NA	NA	NA	NA	NA	NA	NA	NA	NA	NA	NA	NA	NA	NA	NA	(-)1272	NA	410	204	NA
Box 4		NA	NA	NA	NA	(-)516	1716	-363	346	NA	NA	12, (-)1328	(-)286	NA	NA	130, (-)1704	489	NA	NA	686	NA
box E	694, 737, 1316, (-)1035	NA	NA	NA	NA	NA	NA	NA	NA	NA	NA	NA	NA	NA	NA	NA	(-)463	NA	NA	1101	NA
Box I	NA	214	NA	NA	NA	206, 221, 230, (-)305	NA	NA	NA	394	924, (-)942	NA	NA	1371, (-)381	NA	NA	854	NA	536, (-)830, (-)1474	533, (-)1308, (-)1156	NA
box II	NA	NA	730	378, 1087, 1088	(-)227	NA	NA	NA	NA		NA	NA	NA	NA	NA	NA	NA	(-)1745	NA	NA	NA
Box III	NA	NA	NA	NA	NA	674	NA	NA	NA	NA	1371	NA	NA	NA	NA	NA	NA	NA	NA	1915	453
box S	NA	225, 565	NA	705	NA	NA	1284	NA	NA	NA	NA	NA	NA	NA	-441	NA	NA	467	NA	1469	1002
Box-W1	418, 759	NA	NA	NA	125, 126	NA	31	NA	NA	NA	16, 245, 729, 948, 972, 1595, 1656, (-)508, (-)509, (-)806, (-)928, (-)984, (-)1044, (-)1122, (-)1306, (-)1328, (-)1659, (-)96, (-)97, (-)217, (-)323	1527	NA	1280, (-)165	579, 715, (-)307, (-)1272	(-)602	(-)411, (-)599	NA	1209	NA	NA
CAAT-box	77, 90, 167, 192, 397, 408, 409, 591, 707, 754, 977, 1075, 1431, 1818, 1817, (-)33, (-)319, (-)320, (-)335, (-)657, (-)713, (-)759, (-)796, (-)902, (-)959, (-)982, (-)1099, (-)1408, (-)1442	353, 359, 418, 419, 763, 950, 1063, 1297, (-)198, (-)1025	189, 867, 1104, 1105, (-)317, (-)318, (-)829, (-)1069	68, 511, 354, 1454, 297, 967, 474, 561, 158, 998, 299, 1625, 1825, 1860, 1826, 1916, (-)318, (-)138, (-)119,	NA	93, 218, 279, 301, 336, 382, 416, 483, 648, 649, 660, 662, 756	425, 510, 514, 515, 700, 823, 824, 844, 838, 985, 1349, 1663, 1692, 1693, 1777, 1843, 1971, (-)630, (-)677, (-)938, (-)1201, (-)1202, (-)283, (-)472, (-)473,	30, 32, 415, (-)181, (-)204, (-)432	468	NA	1351, 1676, (-)116	54, 197, 418, 521, 1021, 1256, 1257, 1820, 1885, (-)641, (-)1203, (-)1208, (-)1316, (-)1833, (-)20, (-)92, (-)390, (-)480	4, 265, 287, 347, 453, 960, 961, 1091, 1092, 1784, 1832, 1858, 1923, (-)1192, (-)1203, (-)1204, (-)1448, (-)20, (-)26, (-)78, (-)182, (-)310, (-)326, (-)327	6, 152, 153, 279, 469, 745, 746, 898, 1088, 1176, 1267, 1634, (-)151, (-)529 , (-)549, (-)749, (-)794, (-)807, (-)1019, (-)1020, (-)1088, (-)1209, (-)1253, (-)1317, (-)1451, (-)1569	176, 310, 724, 771, 772, 791, 1275, (-)90, (-)91, (-)232, (-)272, (-)513, (-)714, (-)761, (-)1268, (-)1269	53, 99, 572, 573, 883, 909, 1088, 1100, 1240, 1246, 1251, 1265, 1266, 1321, 1549, 1596, 1640, 1654, (-)80, (-)109, (-)212, (-)447, (-)860, (-)883, (-)1094, (-)1404, (-)1592, (-)1688	256, 330, 331, 374, 486, 514, 676, 711, 804, 876, 887, 888, 1107, 1113, 1118, 1264, 1295, (-)67, (-)80, (-)81, (-)106, (-)127, (-)319, (-)342, (-)375, (-)376, (-)423, (-)500, (-)612, (-)613, (-)764, (-)1229	81, 168, 169, 205, 304, 305, 362, 363, 364, 930, 1009, 1010, 1169, 1473, (-)751, (-)931, (-)1511, (-)1512, (-)1595, (-)1603	197, 345, 735, 736, 1823, 1888, 1889, (-)672, (-)673, (-)829, (-)953, (-)1241, (-)1351, (-)1352, (-)1552, (-)37, (-)131, (-)238, (-)239, (-)301, (-)310	126, 232, 249, 329, 330, 343, 541, 543, 926, 1408, 1709, 1710, 1777, 1828, (-)555, (-)615, (-)734, (-)870, (-)1220, (-)1233, (-)1251, (-)1307, (-)1468, (-)1478, (-)1837	46, 47, 347, (-)115, (-)379, (-)783, (-)802, (-)819, (-)820, (-)870
CAT-box	232	815	26, 66	NA	NA	NA	NA	NA	NA	236, 315, 316, 802, (-)81, (-)273, (-)278	NA	NA		NA	NA	NA	1063	282, 1131	1199	NA	-369, (-)491
CATTAT-motif	NA		461	NA	163	NA	NA	NA	NA	(-)834	NA	NA	NA	NA	NA	NA	NA	NA	NA	NA	NA
CATT-motif	(-)843		NA	NA	NA	459, (-)272	442	NA	NA	NA	NA	NA	1481, 1665	NA	NA	NA	NA	NA	558, 864, (-)816	NA	NA
CCAAT-box	992, (-)807	1304	-9	NA	NA	NA	NA	NA	-100	NA	100	(-)1650	494	795	NA	(-)493	NA	NA	NA	(-)1682	NA
CCGTCC-box	1217, 1308, 1689, (-)1004	504, 1207	482, (-)219, (-)224	710, 787, 1237	NA	858	246, (-)1030, (-)1514	NA	NA	NA	NA	NA	1441, (-)811, (-)1491, (-)14	NA	NA	NA	1102, 1198	NA	1045	NA	NA
CE1	(-)1700		NA	NA	216	NA	NA	NA	NA	NA	471, 991, (-)695, (-)714, (-)162, (-)170, (-)298	NA	NA	NA	NA	NA	NA	NA	NA	NA	NA
CGTCA-motif	944, 1722, (-)689, (-)1217	728, 1043	460, (-)92, (-)199, (-)675	335, 1025, 571, 342, 937	NA	NA	227, 368, 393, 688, 865, (-)1488	156	NA	NA	(-)735, (-)835	265, (-)666	(-)1433	895, (-)1700	1007, 343	1284, (-)484	NA	175, 428, 705, 1489, (-)1597	619, 641, 647, 1243, 1806, (-)545, (-)1244, (-)1689, (-)401	558	NA
circadian	977, 1557, (-)141	142, (-)701	-823	560, 1654, (-)335, (-)422	NA	657	510	NA	(-)122	(-)758	NA	1280, (-)1473	(-)939	NA	1145, (-)946	(-)1575	454, 1113	316, (-)1157	192, 1844, (-)1873	NA	NA
C-repeat/DRE	NA	NA	182	NA	(-)44	NA	NA	NA	NA	NA	NA	341, 1816, (-)1202	NA	NA	NA	NA	NA	NA	NA	NA	NA
CTAG-motif	NA	NA	NA	NA	NA	NA	NA	NA	NA	NA	NA	NA	NA	NA	NA	1376	NA	NA	805	NA	NA
dOCT	NA	NA	NA	NA	NA	NA	NA	NA	NA	NA	NA	NA	NA	NA	NA	NA	262	NA	NA	NA	NA
E2Fa	NA	NA	NA	NA	NA	NA	NA	77	NA	NA	NA	NA	NA	NA	NA	NA	NA	1400	NA	NA	NA
EIRE	NA	NA	NA	NA	NA	NA	NA	NA	NA	NA	NA	NA	NA	NA	NA	NA	NA	NA	NA	(-)1104	(-)542
ERE	NA	NA	NA	NA	NA	205, 220, (-)305	NA	NA	NA	NA	(-)1210	NA	NA	1370	NA	NA	NA	NA	535	(-)1156	NA
F-box	NA	NA	NA	NA	51	NA	NA	NA	NA	NA	NA	NA	NA	NA	NA	NA	NA	NA	NA	NA	NA
GAG-motif	(-)988, (-)1007	(-)324	NA	1083, 1115	NA	NA	692, 1635, (-)1965	166	(-)637	NA	NA	(-)1789	NA	NA	-198	440, (-)1186, (-)1449	1000		NA	39, 436, (-)1649	218, 694, 633, 757
GA-motif	(-)855, (-)865, 43	NA	NA	1939, (-)298	NA	NA	NA	NA	NA	NA	NA	503	NA	NA	485	(-)116	NA	640, (-)904	NA	NA	NA
Gap-box	(-)444	NA	NA	NA	NA	NA	NA	NA	NA	NA	NA	NA	NA	NA	NA	NA	NA	NA	NA	NA	NA
GARE-motif	NA	-573	NA	1925	NA	NA	650	NA	NA	NA	300	623	1992, (-)1522	595	-419	NA	NA	NA	NA	(-)624	NA
GATA-motif	351	NA	NA	NA	(-)312	NA	1069	NA	NA	NA	1015, 1045, 1335, 1612, 1818, (-)1835, (-)299, (-)318, (-)398	(-)226	NA	(-)1520	NA	NA	363	300	791	413	NA
G-box	1147, (-)193, (-)1160	630, 731, (-)39, (-)393, (-)630, (-)918	60, (-)409, (-)604, (-)732	44, 378, 380, 499, 501, 609, 838, 935, 1030, 1089	NA	(-)466	273, 686, 731, 1578, (-)1185, (-)1230,	NA	256, 493, (-)462, (-)493	NA	NA	1183, 1949, (-)161	1029, 1047, 1629, 1652, (-)1529, (-)1628, (-)1547, (-)129	33, 831, (-)195, (-)363, (-)348 , (-)987, (-)1271	896, 957, 1051, (-)957, (-)1054, (-)1098	NA	398, 1189, 1207, (-)401, (-)666, (-)1207	605, 679, 680, 680, 959, 961, 1245, 1380, (-)669, (-)1374, (-)1461, (-)1622, (-)1746, (-)1747, (-)1790	135, 254, 416, 549, 550, 551, 552, 1241, 1944, (-)916, (-)1592, (-)1740, (-)402, (-)444,	826, 894, 1069, (-)1569, (-)1870, (-)1870	468, (-)468, (-)903
GCC box	NA	1233	582	NA	NA	NA	NA	NA	NA	NA	1401, (-)224	NA	NA	NA	NA	NA	NA	1241, (-)1685	NA	NA	NA
GC-motif	1174, 1293, (-)1376	1180	47, 977	326, 1073, 1358, 1536, 1695	NA	127	NA	NA	NA	NA	NA	1161	(-)997	NA	1206	(-)1418	NA	721, 1179, (-)630, (-)1687	1230, (-)1799	(-)1798	NA
GCN4_motif	NA	-926	NA	NA	NA	NA	NA	NA	NA	NA	NA	(-)243	1558	634	NA	NA	NA	469, 951	NA	NA	NA
GT1-motif	NA	NA	NA	108	NA	NA	NA	NA	NA	NA	NA	NA	(-)482	(-)203, (-)204	NA	(-)1168	NA	NA	NA	NA	-256
GTGGC-motif	NA	NA	NA	NA	NA	NA	NA	NA	288	NA	(-)744	NA	NA	NA	NA	NA	NA	NA	NA	NA	NA
HSE	NA	NA	NA	NA	NA	286, 695, (-)441	(-)538	328	NA	NA	NA	72	1855	NA	NA	NA	NA	NA	NA	NA	NA
I-box	(-)98, (-)96	NA	NA	830, 1610, 1611	NA	NA	(-)612	NA	NA	NA	NA	(-)1028	(-)118	NA	NA	NA	362, 363	461, (-)706	(-)1150	1642	NA
LAMP-element	NA	NA	NA	1653	NA	NA	NA	NA	NA	285, (-)350	(-)1206	NA	598	NA	NA	NA	NA	NA	NA	NA	NA
L-box	469, (-)323	NA	NA	NA	NA	NA	NA	NA	NA	NA	145	NA	NA	NA	NA		NA	NA	NA	NA	NA
LTR	1679	509	NA	451	NA	NA	NA	NA	314	NA	(-)659	576	NA	719	-374	NA	NA	NA	NA	1522	NA
MBS	(-)1002, (-)1626	750, (-)151, (-)626	NA	1877, (-)1689	NA	-609	710, 778	(-)580	81, (-)527	NA	NA	1712, 1785, 1899, (-)1157, (-)364	(-)1561	1079	306, 765, (-)42	267	382, 598, (-)580, (-)1139	(-)605, (-)1695	(-)1652	338, 1292, 1321, (-)1291	141, 854, (-)684
MNF1	NA	-775	-568	768, 841	NA	NA	NA	NA	NA	257, (-)974	NA	(-)405	(-)147	NA	NA	NA	NA	69, 172	NA	NA	NA
motif I	NA	NA	-406	NA	NA	NA	NA	NA	NA	NA	NA	NA	NA	NA	NA	NA	NA	NA	NA	NA	NA
motif Iib	NA	NA	NA	NA	NA	NA	1252	NA	NA	NA	NA	NA	NA	NA	NA	NA	NA	NA	1230	NA	NA
MRE	NA	NA	NA	NA	NA	NA	NA	NA	NA	922	(-)575	NA	NA	601	NA	NA	NA	(-)922	NA	NA	NA
MSA-like	NA	NA	NA	NA	(-)73	NA	NA	NA	NA	NA	1603	NA	NA	793	NA	NA	NA	NA	NA	NA	NA
O2-site	NA	NA	NA	569, 1608	NA	NA	(-)751	NA	288	NA	946	NA	(-)374	NA	NA	NA	(-)1237	NA	NA	439	NA
OBP-1 site	NA	NA	NA	NA	NA	NA	NA	NA	NA	282	NA	NA	NA	NA	NA	NA	NA	NA	NA	NA	NA
P-box	422	NA	NA	NA	NA	NA	(-)1529	NA	NA	NA	NA	NA	NA	NA	NA	NA	(-)857	NA	(-)1288, (-)21	(-)1036	NA
plant_AP-2-like	NA	NA	NA	775	NA	NA	NA	NA	NA	NA	NA	NA	NA	NA	NA	NA	NA	NA	(-)1536, (-)1839	NA	NA
rbcS-CMA7a	NA	NA	-463	NA	NA	NA	NA	NA	NA	NA	NA	NA	(-)414	NA	NA	NA	NA	NA	NA	NA	NA
RY-element	655	NA	NA	NA	77	NA	NA	NA	NA	NA	365, 472, 1209, (-)161, (-)169, (-)286	NA	(-)1498	NA	NA	NA	NA	(-)1345	NA	NA	NA
Skn-1_motif	282, 522, 675, 1723, (-)470, (-)505, (-)513, (-)973, (-)1086	-26	461	86, 938, 1024, 1797	NA	NA	215, 228, 369, 394, 1602, (-)1196, (-)1487, (-)139, (-)384	NA	NA	NA	1099, 1194, (-)1774	(-)665, (-)381	1873, (-)1441, (-)426	135, 460, (-)1377	196, 836, (-)709, (-)1177	255, 1709, (-)483, (-)633, (-)1465, (-)277	17, 221, 768, 799, 1317, (-)984, (-)1032,	706, 1490	1807, (-)167, (-)265	1813, (-)940	29, (-)92, (-)305
Sp1	1417, 1457, (-)1383, (-)1386, (-)1379	1203, 1250	53, 126, 741, 1029, 1033, 1037, (-)44, (-)215, (-)279, (-)584, (-)702, 924, (-)946, (-)987	323, 759, 1097, 1102, 1105, 1170, 1241, 1313, 1357	21, 229, (-)12	152, (-)53	337, 725, 1166, 1167, 1200, 1339, 1750, (-)504	NA	535	-122, (-)757	51, 53, 72, 88, 287, 312, 433, 942, 1471, 1697, 1765, (-)548, (-)549, (-)550, (-)586, (-)638, (-)703, (-)811, (-)852, (-)1443, (-)1444, (-)1624, (-)1765, (-)195, (-)267, (-)385, (-)387, (-)480	1123, 1428, 1158, 1436	480, 1076, 1322, 1448, (-)934, (-)998, (-)1767, (-)1768	423, 1401, (-)863	1126, 1212, (-)156, (-)890	31, 66, 1211, 1421, 1462, 1523, 1526, 1527, 1528, 1529, 1530, 1531, 1532, 1533, 1534, 1535, 1536, 1537, 1538, 1539, 1540, 1541	NA	26, 44, 133, 1184, 1313, 1447, (-)776, (-)1904,	1214, 1480, (-)1216, (-)1646, (-)1673, (-)1768, (-)1857, (-)1861, (-)1892, (-)1941	(-)1697	NA
TATA-box	64, 115, 116, 716, 118, 376, 1096, 1406, 1407, 1408, 1613, (-)426, (-)519, (-)677	89, 122, 123, 477, 1224, 1225, 1226, (-)125, (-)706	(-)649, (-)997, (-)999, (-)1000, (-)1001, (-)1003	178, 181, 201, 218, 284, 692, 958, 978, 984, 987, 990, 1004, 1013, 1369, 1371, 1575, 1706, (-)451, (-)363,	NA	241, 284, 312, 518, 906, (-)249, (-)356, (-)286, (-)243, (-)328, (-)280, (-)512	449, 492, 646, 1102, 1106, 1109, 1118, 1610, 1705, 1706, 1724, 1725, 1934, (-)995, (-)1501, (-)1604, (-)1605, (-)1607, (-)1818, (-)200, (-)227, (-)258, (-)259, (-)260, (-)261, (-)410, (-)423, (-)449	3, 216, 217, 229, 238, 281, 288, 289, 295, 297, 305, 311, 324, 325, 338, 340, 358, 375, 397, (-)2, (-)234, (-)235, (-)236, (-)237, (-)240, (-)284, (-)291, (-)292, (-)293, (-)294, (-)302, (-)303, (-)304, (-)327, (-)332, (-)333, (-)334, (-)335, (-)336, (-)342, (-)357, (-)359, (-)406	50, 151, 338, 665, (-)440, (-)578, (-)580, (-)668	NA	NA	118, 211, 212, 218, 782, 895, 898, 901, 907, 910, 913, 916, 919, (-)614, (-)615, (-)616, (-)617, (-)912, (-)937, (-)1111, (-)1561, (-)1900, (-)1901, (-)61, (-)48	30, 31, 40, 43, 96, 98, 107, 109, 673, 738, 1821, (-)539, (-)634, (-)644, (-)1172, (-)1236, (-)1251, (-)1252, (-)1707, (-)1709, (-)1790, (-)1791, (-)323, (-)398, (-)399, (-)400, (-)401, (-)402, (-)442, (-)444, (-)490	10, 12, 16, 17, 18, 57, 97, 234, 236, 237, 238, 286, 289, 294, 296, 339, 493, 494, 495, 534, 544, 546, 547, 548, 851, 1036, 1244, 1392, 1394, 1539, 1545, (-)29, (-)37, (-)38, (-)41, (-)42, (-)43, (-)44, (-)141, (-)258, (-)257, (-)356, (-)397, (-)421, (-)457, (-)460, (-)481, (-)484, (-)513, (-)636, (-)653, (-)654, (-)689, (-)693, (-)694, (-)695, (-)707, (-)745, (-)1168, (-)1200, (-)1229, (-)1234, …	332, 533, 566, 568, 569, (-)323, (-)529, (-)530, (-)531, (-)532, (-)701, (-)702, (-)704,	155, 187, 204, 320, 322, 331, 417, 434, 454, 499, 500, 702, 979, 1002, 1004, 1061, 1351, 1502, 1508, 1577, 1603, 1604, 1605, 1606, 1829, (-)75, (-)101, (-)237, (-)384, (-)418, (-)578, (-)610, (-)745, (-)788, (-)789, (-)790, (-)791, (-)1129, (-)1311, (-)1356, (-)1357, (-)1381, (-)1435, (-)1447, (-)1630, (-)1799, (-)1802, (-)1803, (-)1804, (-)1805, (-)1807	43, 418, 419, 491, 517, 518, 558, 562, 564, 621, 813, 1253, 1255, (-)86, (-)301, (-)561, (-)563, (-)782, (-)814, (-)815, (-)843,	42, 194, 225, 228, 371, 372, 411, 420, 458, 470, 502, 509, 548, 1433, 1435, (-)870, (-)894, (-)917, (-)959, (-)1043, (-)1046, (-)1612, (-)1613, (-)1615, (-)1961, (-)1962, (-)1964,	87, 470, 686, 1556, (-)1656, (-)53, (-)81, (-)208, (-)482	6, 8, 148, 162, 363, 378, 695, 712, 714, 1889, (-)505, (-)507, (-)661, (-)665, (-)967, (-)1178, (-)1185, (-)1211, (-)1556, (-)1558, (-)1559, (-)1561	279, 286, 288, 349, 350, 352, 365, 645, 647, 658, 769, (-)285, (-)287, (-)362, (-)363, (-)364, (-)523, (-)574, (-)657, (-)659, (-)660, (-)707, (-)708, (-)709,
TATC-box	1118	NA	NA	NA	NA	NA		NA	NA	41, 42, 44, 49, 117, 119, 132, 175, 251, 414, 445, 448, 519, (-)116, (-)118, (-)248, (-)249, (-)250, (-)508, (-)527, (-)902, (-)939, (-)940, (-)941	NA	NA	NA	342	NA	NA	NA	(-)1855	NA	NA	NA
TATCCAT/C-motif	NA	609	NA	NA	NA	NA	NA	NA	NA	NA	66	NA	1223, (-)1368	NA	NA	872	NA	(-)1546, (-)1608	1850	NA	NA
TCA-element	NA	NA	NA	673, 676	NA	NA	592, (-)692	NA	NA	NA	NA	1699, (-)593	1226	(-)1203	NA	(-)431, (-)1382	NA	308	NA	350	NA
TCCACCT-motif	NA	NA	NA	NA	NA	NA	(-)1138, (-)351	NA	NA	NA	NA	NA	NA	517	(-)164	NA	1304	NA	NA	(-)1700	NA
TCCC-motif	1568	NA	755	NA	NA	572	(-)131	58	NA	NA	320, (-)810	NA	1722	NA	NA	NA	(-)205	(-)1638	1472	NA	(-)216
TC-rich repeats	NA	NA	NA	48, 261	NA	NA	(-)1048, (-)328	NA	337	NA	NA	NA	NA	(-)559	NA	564, 736	NA	339	NA	617, 1852, (-)1401	NA
TCT-motif	NA	NA	NA	265, 1581, 1809	(-)216	NA	NA	368	NA	NA	195, 214, 1662, 1670, 1798, (-)971, (-)1491	385, 603	(-)1360	(-)59	NA	(-)316	NA	NA	NA	NA	NA
TGACG-motif	347, 875, (-)1286, (-)222	(-)728, (-)1043	92, 199, 675, (-)460	335, 342, 571, 937, 1025	NA	NA	688, (-)727, (-)868, (-)893, (-)1188, (-)1365	(-)156	NA	56	(-)1020, (-)1190	166, (-)765	933	1108, (-)1057	(-)343, (-)1007	109, (-)1659	NA	175, 428, 1097, (-)1205, (-)1989	45, 744, 1189, 1901, (-)1119, (-)1141, (-)1147, (-)1743, (-)306	(-)1058	NA
TGA-element	NA	NA	NA	NA	NA	NA	NA	NA	(-)499	758	NA	NA	NA	(-)253	NA	1797	(-)1176	(-)558	NA	234	NA
W box	418, 759	NA	NA	NA	NA	NA	NA	NA	NA	(-)790	NA	1527	NA	1280, (-)165	579, 715, (-)307, (-)1272		(-)411, (-)599	NA	1209	NA	NA
WUN-motif	NA	NA	NA	NA	NA	NA	NA	NA	NA	NA		NA	NA	NA	NA		NA	NA	(-)1256	NA	NA
